# Supplementary material for: 3-(4-Chloro­anilino)-5,5-dimethyl­cyclo­hex-2-en-1-one
Source: Acta Crystallogr Sect E Struct Rep Online. 2012 Mar 14;68(Pt 4):o1063. doi: 10.1107/S1600536812010495 (PMC3344021; doi:10.1107/S1600536812010495)
Supplement: Supplementary file 1 [file e-68-o1063-sup1.cif]

##############################################################################
#                                                                            #
# This CIF contains the data in a paper accepted for publication in          #
# Acta Crystallographica Section E. It conforms to the requirements of       #
# Notes for Authors for Acta Crystallographica Section E, and has been       #
# peer reviewed under the auspices of the IUCr Commission on Journals.       #
#                                                                            #
# Full details of the Crystallographic Information File format               #
# are given in the paper "The Crystallographic Information File (CIF):       #
# a New Standard Archive File for Crystallography" by S. R. Hall, F. H.      #
# Allen and I. D. Brown [Acta Cryst. (1991), A47, 655-685].                  #
#                                                                            #
# The current version of the core CIF dictionary is obtainable from          #
# ftp://ftp.iucr.org/pub/cif_core.dic.                                       #
#                                                                            #
# Software is freely available for graphical display of the structure(s)     #
# in this CIF. For information consult the CIF software page                 #
# http://www.iucr.org/resources/cif/software.                                #
#                                                                            #
# This file may be used for bona fide research purposes within the           #
# scientific community so long as proper attribution is given to the journal # 
# article from which it was obtained.                                        #
#                                                                            #
##############################################################################
data_I
_audit_creation_method     SHELXL-97
_chemical_name_systematic
;
3-(4-Chloroanilino)-5,5-dimethylcyclohex-2-en-1-one
;
_chemical_name_common     ?
_chemical_formula_moiety     'C14 H16 Cl N O'
_chemical_formula_sum     'C14 H16 Cl N O'
_chemical_formula_iupac     'C14 H16 Cl N O'
_chemical_formula_weight     249.73
_chemical_melting_point     ?
_symmetry_cell_setting     monoclinic
_symmetry_space_group_name_H-M     'P c'
_symmetry_space_group_name_Hall     'P -2yc'
loop_
    _symmetry_equiv_pos_as_xyz
    'x, y, z'
    'x, -y, z+1/2'
_cell_length_a     7.4103(2)
_cell_length_b     15.1916(5)
_cell_length_c     11.6408(4)
_cell_angle_alpha     90.00
_cell_angle_beta     99.443(3)
_cell_angle_gamma     90.00
_cell_volume     1292.70(7)
_cell_formula_units_Z     4
_cell_measurement_reflns_used     7292
_cell_measurement_theta_min     3.5339
_cell_measurement_theta_max     29.0540
_cell_measurement_temperature     293(2)
_exptl_crystal_description     block
_exptl_crystal_colour     white
_exptl_crystal_size_max     0.30
_exptl_crystal_size_mid     0.20
_exptl_crystal_size_min     0.20
_exptl_crystal_density_diffrn     1.283
_exptl_crystal_density_meas     ?
_exptl_crystal_density_method     'not measured'
_exptl_crystal_F_000     528
_exptl_absorpt_coefficient_mu     0.279
_exptl_absorpt_correction_type     multi-scan
_exptl_absorpt_process_details     '(CrysAlis RED; Oxford Diffraction, 2010)'
_exptl_absorpt_correction_T_min     0.96102
_exptl_absorpt_correction_T_max     1.00000
_exptl_special_details
;
<i>CrysAlis PRO</i>, Oxford Diffraction Ltd., Version 1.171.34.40 (release
27--08-2010 CrysAlis171. NET) (compiled Aug 27 2010,11:50:40) Empirical
absorption correction using spherical harmonics, implemented in SCALE3 ABSPACK
scaling algorithm.
;
_diffrn_ambient_temperature     293(2)
_diffrn_radiation_type     MoK\a
_diffrn_radiation_wavelength     0.71073
_diffrn_radiation_source     'fine-focus sealed tube'
_diffrn_radiation_monochromator     graphite
_diffrn_measurement_device_type     'Oxford Diffraction Xcalibur Sapphire3'
_diffrn_measurement_method     'omega scans'
_diffrn_detector_area_resol_mean     0
_diffrn_reflns_number     19792
_diffrn_reflns_av_R_equivalents     0.0339
_diffrn_reflns_av_sigmaI/netI     0.0393
_diffrn_reflns_theta_min     3.55
_diffrn_reflns_theta_max     27.00
_diffrn_reflns_theta_full     27.00
_diffrn_measured_fraction_theta_max     0.996
_diffrn_measured_fraction_theta_full     0.996
_diffrn_reflns_limit_h_min     -9
_diffrn_reflns_limit_h_max     9
_diffrn_reflns_limit_k_min     -19
_diffrn_reflns_limit_k_max     19
_diffrn_reflns_limit_l_min     -14
_diffrn_reflns_limit_l_max     14
_diffrn_standards_number     0
_diffrn_standards_interval_count     0
_diffrn_standards_interval_time     0
_diffrn_standards_decay_%     0
_refine_special_details
;
Refinement of <i>F</i>^2^ against ALL reflections. The weighted <i>R</i>-factor
<i>wR</i> and goodness of fit <i>S</i> are based on <i>F</i>^2^, conventional
<i>R</i>-factors <i>R</i> are based on <i>F</i>, with <i>F</i> set to zero for
negative <i>F</i>^2^. The threshold expression of <i>F</i>^2^ >
\s(<i>F</i>^2^) is used only for calculating <i>R</i>-factors(gt) <i>etc</i>.
and is not relevant to the choice of reflections for refinement.
<i>R</i>-factors based on <i>F</i>^2^ are statistically about twice as large
as those based on <i>F</i>, and <i>R</i>- factors based on ALL data will be
even larger.
;
_reflns_number_total     5570
_reflns_number_gt     4069
_reflns_threshold_expression     I>2sigma(I)
_refine_ls_structure_factor_coef     Fsqd
_refine_ls_matrix_type     full
_refine_ls_R_factor_all     0.0661
_refine_ls_R_factor_gt     0.0429
_refine_ls_wR_factor_gt     0.0889
_refine_ls_wR_factor_ref     0.1001
_refine_ls_goodness_of_fit_ref     1.026
_refine_ls_restrained_S_all     1.025
_refine_ls_number_reflns     5570
_refine_ls_number_parameters     319
_refine_ls_number_restraints     2
_refine_ls_hydrogen_treatment     mixed
_refine_ls_weighting_scheme     calc
_refine_ls_weighting_details
         'calc w=1/[\s^2^(Fo^2^)+(0.0374P)^2^+0.1217P] where P=(Fo^2^+2Fc^2^)/3'
_atom_sites_solution_hydrogens     geom
_atom_sites_solution_primary     direct
_atom_sites_solution_secondary     difmap
_refine_ls_shift/su_max     0.001
_refine_ls_shift/su_mean     0.000
_refine_diff_density_max     0.146
_refine_diff_density_min     -0.205
_refine_ls_extinction_method     none
_refine_ls_extinction_coef     ?
_refine_ls_abs_structure_details     'Flack (1983), 2721 Friedel pairs'
_refine_ls_abs_structure_Flack     -0.04(5)
loop_
    _atom_type_symbol
    _atom_type_description
    _atom_type_scat_dispersion_real
    _atom_type_scat_dispersion_imag
    _atom_type_scat_source
    'C' 'C' 0.0033 0.0016
                         'International Tables Vol C Tables 4.2.6.8 and 6.1.1.4'
    'H' 'H' 0.0000 0.0000
                         'International Tables Vol C Tables 4.2.6.8 and 6.1.1.4'
    'N' 'N' 0.0061 0.0033
                         'International Tables Vol C Tables 4.2.6.8 and 6.1.1.4'
    'O' 'O' 0.0106 0.0060
                         'International Tables Vol C Tables 4.2.6.8 and 6.1.1.4'
    'Cl' 'Cl' 0.1484 0.1585
                         'International Tables Vol C Tables 4.2.6.8 and 6.1.1.4'
_computing_data_collection     'CrysAlis PRO (Oxford Diffraction, 2010)'
_computing_cell_refinement     'CrysAlis PRO (Oxford Diffraction, 2010)'
_computing_data_reduction     'CrysAlis PRO (Oxford Diffraction, 2010)'
_computing_structure_solution     'SHELXS97 (Sheldrick, 2008)'
_computing_structure_refinement     'SHELXL97 (Sheldrick, 2008)'
_computing_molecular_graphics     'ORTEP-3 (Farrugia, 1997)'
_computing_publication_material     'PLATON (Spek, 2009)'
loop_
    _atom_site_type_symbol
    _atom_site_label
    _atom_site_fract_x
    _atom_site_fract_y
    _atom_site_fract_z
    _atom_site_U_iso_or_equiv
    _atom_site_adp_type
    _atom_site_calc_flag
    _atom_site_refinement_flags
    _atom_site_occupancy
    _atom_site_symmetry_multiplicity
    _atom_site_disorder_assembly
    _atom_site_disorder_group
    Cl Cl1A 0.02376(10) 0.84221(5) -0.37777(6) 0.0695(3) Uani d . 1 1 . .
    N N1A 0.1625(3) 0.86014(14) 0.13741(18) 0.0394(5) Uani d . 1 1 . .
    C C1A 0.6616(3) 0.87416(14) 0.2364(2) 0.0361(6) Uani d . 1 1 . .
    C C3A 0.3290(3) 0.86484(13) 0.20386(19) 0.0307(5) Uani d . 1 1 . .
    O O1A 0.8071(2) 0.88210(13) 0.19728(17) 0.0576(6) Uani d . 1 1 . .
    C C6A 0.6634(3) 0.87541(16) 0.3650(2) 0.0418(6) Uani d . 1 1 . .
    H H61A 0.7716 0.9066 0.4022 0.050 Uiso calc R 1 1 . .
    H H62A 0.6712 0.8154 0.3938 0.050 Uiso calc R 1 1 . .
    C C4A 0.3259(3) 0.87268(15) 0.3326(2) 0.0400(6) Uani d . 1 1 . .
    H H42A 0.3182 0.8142 0.3649 0.048 Uiso calc R 1 1 . .
    H H41A 0.2170 0.9048 0.3440 0.048 Uiso calc R 1 1 . .
    C C12A 0.0607(3) 0.84585(15) -0.2259(2) 0.0404(6) Uani d . 1 1 . .
    C C13A 0.1651(3) 0.78103(16) -0.1636(2) 0.0441(7) Uani d . 1 1 . .
    H H13 0.2131 0.7353 -0.2022 0.053 Uiso calc R 1 1 . .
    C C2A 0.4897(3) 0.86468(14) 0.1616(2) 0.0322(5) Uani d . 1 1 . .
    H H2A 0.4875 0.8582 0.0820 0.039 Uiso calc R 1 1 . .
    C C10A 0.0213(3) 0.91674(15) -0.0498(2) 0.0422(6) Uani d . 1 1 . .
    H H10A -0.0282 0.9621 -0.0111 0.051 Uiso calc R 1 1 . .
    C C14A 0.1978(3) 0.78474(15) -0.0433(2) 0.0399(6) Uani d . 1 1 . .
    H H14A 0.2665 0.7410 -0.0007 0.048 Uiso calc R 1 1 . .
    C C11A -0.0134(3) 0.91349(15) -0.1705(2) 0.0431(6) Uani d . 1 1 . .
    H H11A -0.0853 0.9562 -0.2130 0.052 Uiso calc R 1 1 . .
    C C5A 0.4937(3) 0.91935(15) 0.39910(19) 0.0366(6) Uani d . 1 1 . .
    C C9A 0.1283(3) 0.85343(14) 0.0136(2) 0.0340(6) Uani d . 1 1 . .
    C C7A 0.4922(3) 1.01738(15) 0.3674(2) 0.0436(6) Uani d . 1 1 . .
    H H72A 0.3848 1.0447 0.3876 0.065 Uiso calc R 1 1 . .
    H H73A 0.4916 1.0236 0.2853 0.065 Uiso calc R 1 1 . .
    H H71A 0.5993 1.0453 0.4095 0.065 Uiso calc R 1 1 . .
    C C8A 0.4948(4) 0.9102(2) 0.5304(2) 0.0578(8) Uani d . 1 1 . .
    H H83A 0.4911 0.8490 0.5503 0.087 Uiso calc R 1 1 . .
    H H81A 0.3899 0.9396 0.5509 0.087 Uiso calc R 1 1 . .
    H H82A 0.6042 0.9364 0.5721 0.087 Uiso calc R 1 1 . .
    Cl Cl1B 0.53853(10) 0.65806(5) -0.33380(7) 0.0718(3) Uani d . 1 1 . .
    C C1B 1.1802(3) 0.62985(15) 0.2807(2) 0.0398(6) Uani d . 1 1 . .
    C C11B 0.6804(3) 0.71986(15) -0.1197(2) 0.0431(6) Uani d . 1 1 . .
    H H11B 0.7258 0.7663 -0.1585 0.052 Uiso calc R 1 1 . .
    C C12B 0.5780(3) 0.65421(16) -0.1819(2) 0.0429(6) Uani d . 1 1 . .
    C C3B 0.8480(3) 0.63611(14) 0.2483(2) 0.0342(6) Uani d . 1 1 . .
    N N1B 0.6810(3) 0.64009(13) 0.1810(2) 0.0416(6) Uani d . 1 1 . .
    C C4B 0.8453(3) 0.62493(15) 0.3765(2) 0.0395(6) Uani d . 1 1 . .
    H H42B 0.7358 0.5929 0.3866 0.047 Uiso calc R 1 1 . .
    H H41B 0.8391 0.6826 0.4116 0.047 Uiso calc R 1 1 . .
    C C2B 1.0094(3) 0.64015(14) 0.2057(2) 0.0376(6) Uani d . 1 1 . .
    H H2B 1.0074 0.6497 0.1266 0.045 Uiso calc R 1 1 . .
    C C6B 1.1831(3) 0.62237(15) 0.4087(2) 0.0420(6) Uani d . 1 1 . .
    H H62B 1.1919 0.6809 0.4424 0.050 Uiso calc R 1 1 . .
    H H61B 1.2914 0.5899 0.4428 0.050 Uiso calc R 1 1 . .
    C C14B 0.5403(3) 0.58314(15) -0.0062(2) 0.0448(7) Uani d . 1 1 . .
    H H14B 0.4913 0.5376 0.0323 0.054 Uiso calc R 1 1 . .
    C C10B 0.7145(3) 0.71586(15) -0.0002(2) 0.0397(6) Uani d . 1 1 . .
    H H10B 0.7831 0.7598 0.0422 0.048 Uiso calc R 1 1 . .
    C C9B 0.6466(3) 0.64625(15) 0.0577(2) 0.0351(6) Uani d . 1 1 . .
    C C13B 0.5053(3) 0.58639(16) -0.1263(2) 0.0480(7) Uani d . 1 1 . .
    H H13' 0.4337 0.5434 -0.1688 0.058 Uiso calc R 1 1 . .
    O O1B 1.3270(2) 0.62702(14) 0.24154(19) 0.0645(6) Uani d . 1 1 . .
    C C5B 1.0126(3) 0.57602(14) 0.4406(2) 0.0374(6) Uani d . 1 1 . .
    C C7B 1.0128(4) 0.58084(17) 0.5718(2) 0.0543(7) Uani d . 1 1 . .
    H H73B 0.9032 0.5541 0.5896 0.081 Uiso calc R 1 1 . .
    H H72B 1.0177 0.6413 0.5961 0.081 Uiso calc R 1 1 . .
    H H71B 1.1175 0.5501 0.6122 0.081 Uiso calc R 1 1 . .
    C C8B 1.0106(3) 0.47940(15) 0.4026(2) 0.0467(7) Uani d . 1 1 . .
    H H83B 0.9045 0.4508 0.4225 0.070 Uiso calc R 1 1 . .
    H H81B 1.1189 0.4505 0.4414 0.070 Uiso calc R 1 1 . .
    H H82B 1.0072 0.4763 0.3199 0.070 Uiso calc R 1 1 . .
    H H1B 0.587(4) 0.6320(16) 0.210(2) 0.057(8) Uiso d . 1 1 . .
    H H1A 0.067(4) 0.8708(15) 0.167(2) 0.047(7) Uiso d . 1 1 . .
loop_
    _atom_site_aniso_label
    _atom_site_aniso_U_11
    _atom_site_aniso_U_22
    _atom_site_aniso_U_33
    _atom_site_aniso_U_12
    _atom_site_aniso_U_13
    _atom_site_aniso_U_23
    Cl1A 0.0762(7) 0.0863(6) 0.0423(6) 0.0071(4) -0.0012(7) -0.0017(4)
    N1A 0.0234(11) 0.0560(13) 0.0409(14) -0.0008(8) 0.0113(10) -0.0050(9)
    C1A 0.0256(13) 0.0372(13) 0.0465(16) 0.0029(9) 0.0089(11) -0.0111(10)
    C3A 0.0266(12) 0.0317(11) 0.0347(14) -0.0023(9) 0.0074(11) -0.0006(9)
    O1A 0.0259(10) 0.0883(14) 0.0613(13) -0.0067(9) 0.0147(9) -0.0300(10)
    C6A 0.0349(14) 0.0495(15) 0.0380(15) 0.0096(11) -0.0029(12) -0.0020(11)
    C4A 0.0364(14) 0.0477(14) 0.0394(15) -0.0050(11) 0.0173(12) 0.0029(11)
    C12A 0.0329(13) 0.0518(14) 0.0352(15) -0.0047(10) 0.0017(11) -0.0027(11)
    C13A 0.0347(14) 0.0463(14) 0.0489(18) 0.0058(10) -0.0005(13) -0.0120(11)
    C2A 0.0254(12) 0.0430(13) 0.0299(13) 0.0000(9) 0.0096(10) -0.0046(10)
    C10A 0.0315(14) 0.0429(14) 0.0533(18) 0.0042(11) 0.0104(12) -0.0051(12)
    C14A 0.0305(13) 0.0387(13) 0.0480(17) 0.0047(10) -0.0004(12) -0.0019(11)
    C11A 0.0356(14) 0.0414(14) 0.0509(18) 0.0066(10) 0.0034(13) 0.0041(11)
    C5A 0.0370(14) 0.0443(13) 0.0297(14) 0.0021(10) 0.0091(12) 0.0028(10)
    C9A 0.0194(11) 0.0412(13) 0.0418(16) -0.0026(9) 0.0062(11) -0.0016(10)
    C7A 0.0457(15) 0.0436(14) 0.0430(15) 0.0041(11) 0.0117(12) -0.0065(11)
    C8A 0.0677(19) 0.0769(19) 0.0302(15) 0.0024(15) 0.0121(14) 0.0026(13)
    Cl1B 0.0730(7) 0.0900(7) 0.0497(7) -0.0030(4) 0.0022(7) -0.0010(4)
    C1B 0.0206(12) 0.0401(14) 0.0596(19) -0.0018(9) 0.0088(12) 0.0049(11)
    C11B 0.0362(14) 0.0375(13) 0.0562(19) -0.0032(10) 0.0097(13) 0.0027(12)
    C12B 0.0318(13) 0.0513(15) 0.0445(16) 0.0063(11) 0.0030(12) 0.0011(11)
    C3B 0.0225(12) 0.0338(12) 0.0472(17) 0.0035(9) 0.0080(11) 0.0011(10)
    N1B 0.0189(11) 0.0573(13) 0.0504(15) -0.0005(9) 0.0114(11) 0.0061(10)
    C4B 0.0274(13) 0.0462(14) 0.0473(16) 0.0048(10) 0.0128(12) 0.0029(11)
    C2B 0.0241(13) 0.0433(13) 0.0464(16) 0.0008(9) 0.0089(12) 0.0061(11)
    C6B 0.0278(13) 0.0411(13) 0.0546(18) -0.0048(10) -0.0003(12) 0.0032(11)
    C14B 0.0284(13) 0.0435(15) 0.062(2) -0.0059(10) 0.0055(13) 0.0062(12)
    C10B 0.0282(12) 0.0382(13) 0.0532(17) -0.0041(9) 0.0082(12) -0.0037(11)
    C9B 0.0188(11) 0.0391(12) 0.0479(17) 0.0027(9) 0.0073(12) 0.0027(10)
    C13B 0.0324(14) 0.0439(15) 0.065(2) -0.0054(11) -0.0008(13) -0.0058(13)
    O1B 0.0222(10) 0.0935(15) 0.0808(17) 0.0033(9) 0.0176(11) 0.0169(11)
    C5B 0.0312(13) 0.0379(13) 0.0435(16) -0.0014(10) 0.0071(12) 0.0027(10)
    C7B 0.0528(17) 0.0598(17) 0.0499(18) -0.0035(13) 0.0075(14) 0.0030(13)
    C8B 0.0389(14) 0.0401(14) 0.0627(19) -0.0020(11) 0.0127(13) 0.0049(12)
_geom_special_details
;
All e.s.d.'s (except the e.s.d. in the dihedral angle between two l.s. planes)
are estimated using the full covariance matrix. The cell e.s.d.'s are taken
into account individually in the estimation of e.s.d.'s in distances, angles
and torsion angles; correlations between e.s.d.'s in cell parameters are only
used when they are defined by crystal symmetry. An approximate (isotropic)
treatment of cell e.s.d.'s is used for estimating e.s.d.'s involving l.s.
planes.
;
loop_
    _geom_bond_atom_site_label_1
    _geom_bond_atom_site_label_2
    _geom_bond_site_symmetry_2
    _geom_bond_distance
    _geom_bond_publ_flag
    Cl1A C12A . 1.744(3) ?
    N1A C3A . 1.346(3) ?
    N1A C9A . 1.426(3) ?
    N1A H1A . 0.85(3) ?
    C1A O1A . 1.244(3) ?
    C1A C2A . 1.427(3) ?
    C1A C6A . 1.495(3) ?
    C3A C2A . 1.361(3) ?
    C3A C4A . 1.508(3) ?
    C6A C5A . 1.533(3) ?
    C6A H61A . 0.9700 ?
    C6A H62A . 0.9700 ?
    C4A C5A . 1.527(3) ?
    C4A H42A . 0.9700 ?
    C4A H41A . 0.9700 ?
    C12A C11A . 1.375(3) ?
    C12A C13A . 1.382(3) ?
    C13A C14A . 1.382(3) ?
    C13A H13 . 0.9300 ?
    C2A H2A . 0.9300 ?
    C10A C9A . 1.381(3) ?
    C10A C11A . 1.387(3) ?
    C10A H10A . 0.9300 ?
    C14A C9A . 1.380(3) ?
    C14A H14A . 0.9300 ?
    C11A H11A . 0.9300 ?
    C5A C8A . 1.533(3) ?
    C5A C7A . 1.534(3) ?
    C7A H72A . 0.9600 ?
    C7A H73A . 0.9600 ?
    C7A H71A . 0.9600 ?
    C8A H83A . 0.9600 ?
    C8A H81A . 0.9600 ?
    C8A H82A . 0.9600 ?
    Cl1B C12B . 1.745(3) ?
    C1B O1B . 1.247(3) ?
    C1B C2B . 1.424(3) ?
    C1B C6B . 1.491(4) ?
    C11B C10B . 1.374(3) ?
    C11B C12B . 1.383(3) ?
    C11B H11B . 0.9300 ?
    C12B C13B . 1.373(3) ?
    C3B N1B . 1.353(3) ?
    C3B C2B . 1.370(3) ?
    C3B C4B . 1.506(3) ?
    N1B C9B . 1.418(3) ?
    N1B H1B . 0.83(3) ?
    C4B C5B . 1.530(3) ?
    C4B H42B . 0.9700 ?
    C4B H41B . 0.9700 ?
    C2B H2B . 0.9300 ?
    C6B C5B . 1.544(3) ?
    C6B H62B . 0.9700 ?
    C6B H61B . 0.9700 ?
    C14B C9B . 1.379(3) ?
    C14B C13B . 1.380(3) ?
    C14B H14B . 0.9300 ?
    C10B C9B . 1.392(3) ?
    C10B H10B . 0.9300 ?
    C13B H13' . 0.9300 ?
    C5B C7B . 1.529(4) ?
    C5B C8B . 1.533(3) ?
    C7B H73B . 0.9600 ?
    C7B H72B . 0.9600 ?
    C7B H71B . 0.9600 ?
    C8B H83B . 0.9600 ?
    C8B H81B . 0.9600 ?
    C8B H82B . 0.9600 ?
loop_
    _geom_angle_atom_site_label_1
    _geom_angle_atom_site_label_2
    _geom_angle_atom_site_label_3
    _geom_angle_site_symmetry_1
    _geom_angle_site_symmetry_3
    _geom_angle
    _geom_angle_publ_flag
    C3A N1A C9A . . 125.35(19) ?
    C3A N1A H1A . . 120.2(18) ?
    C9A N1A H1A . . 113.6(18) ?
    O1A C1A C2A . . 121.8(2) ?
    O1A C1A C6A . . 120.0(2) ?
    C2A C1A C6A . . 118.2(2) ?
    N1A C3A C2A . . 124.5(2) ?
    N1A C3A C4A . . 114.42(19) ?
    C2A C3A C4A . . 121.1(2) ?
    C1A C6A C5A . . 113.10(17) ?
    C1A C6A H61A . . 109.0 ?
    C5A C6A H61A . . 109.0 ?
    C1A C6A H62A . . 109.0 ?
    C5A C6A H62A . . 109.0 ?
    H61A C6A H62A . . 107.8 ?
    C3A C4A C5A . . 113.37(18) ?
    C3A C4A H42A . . 108.9 ?
    C5A C4A H42A . . 108.9 ?
    C3A C4A H41A . . 108.9 ?
    C5A C4A H41A . . 108.9 ?
    H42A C4A H41A . . 107.7 ?
    C11A C12A C13A . . 121.2(2) ?
    C11A C12A Cl1A . . 119.41(19) ?
    C13A C12A Cl1A . . 119.40(19) ?
    C14A C13A C12A . . 119.5(2) ?
    C14A C13A H13 . . 120.2 ?
    C12A C13A H13 . . 120.2 ?
    C3A C2A C1A . . 121.7(2) ?
    C3A C2A H2A . . 119.1 ?
    C1A C2A H2A . . 119.1 ?
    C9A C10A C11A . . 120.7(2) ?
    C9A C10A H10A . . 119.6 ?
    C11A C10A H10A . . 119.6 ?
    C9A C14A C13A . . 120.0(2) ?
    C9A C14A H14A . . 120.0 ?
    C13A C14A H14A . . 120.0 ?
    C12A C11A C10A . . 118.7(2) ?
    C12A C11A H11A . . 120.6 ?
    C10A C11A H11A . . 120.6 ?
    C4A C5A C6A . . 107.51(19) ?
    C4A C5A C8A . . 109.5(2) ?
    C6A C5A C8A . . 110.39(19) ?
    C4A C5A C7A . . 110.86(19) ?
    C6A C5A C7A . . 109.52(19) ?
    C8A C5A C7A . . 109.0(2) ?
    C14A C9A C10A . . 119.8(2) ?
    C14A C9A N1A . . 121.4(2) ?
    C10A C9A N1A . . 118.8(2) ?
    C5A C7A H72A . . 109.5 ?
    C5A C7A H73A . . 109.5 ?
    H72A C7A H73A . . 109.5 ?
    C5A C7A H71A . . 109.5 ?
    H72A C7A H71A . . 109.5 ?
    H73A C7A H71A . . 109.5 ?
    C5A C8A H83A . . 109.5 ?
    C5A C8A H81A . . 109.5 ?
    H83A C8A H81A . . 109.5 ?
    C5A C8A H82A . . 109.5 ?
    H83A C8A H82A . . 109.5 ?
    H81A C8A H82A . . 109.5 ?
    O1B C1B C2B . . 121.4(3) ?
    O1B C1B C6B . . 119.5(2) ?
    C2B C1B C6B . . 119.1(2) ?
    C10B C11B C12B . . 119.5(2) ?
    C10B C11B H11B . . 120.3 ?
    C12B C11B H11B . . 120.3 ?
    C13B C12B C11B . . 121.2(3) ?
    C13B C12B Cl1B . . 119.3(2) ?
    C11B C12B Cl1B . . 119.5(2) ?
    N1B C3B C2B . . 123.9(2) ?
    N1B C3B C4B . . 114.8(2) ?
    C2B C3B C4B . . 121.2(2) ?
    C3B N1B C9B . . 125.8(2) ?
    C3B N1B H1B . . 121(2) ?
    C9B N1B H1B . . 113(2) ?
    C3B C4B C5B . . 113.35(19) ?
    C3B C4B H42B . . 108.9 ?
    C5B C4B H42B . . 108.9 ?
    C3B C4B H41B . . 108.9 ?
    C5B C4B H41B . . 108.9 ?
    H42B C4B H41B . . 107.7 ?
    C3B C2B C1B . . 121.0(2) ?
    C3B C2B H2B . . 119.5 ?
    C1B C2B H2B . . 119.5 ?
    C1B C6B C5B . . 113.41(19) ?
    C1B C6B H62B . . 108.9 ?
    C5B C6B H62B . . 108.9 ?
    C1B C6B H61B . . 108.9 ?
    C5B C6B H61B . . 108.9 ?
    H62B C6B H61B . . 107.7 ?
    C9B C14B C13B . . 121.2(2) ?
    C9B C14B H14B . . 119.4 ?
    C13B C14B H14B . . 119.4 ?
    C11B C10B C9B . . 120.2(2) ?
    C11B C10B H10B . . 119.9 ?
    C9B C10B H10B . . 119.9 ?
    C14B C9B C10B . . 119.1(2) ?
    C14B C9B N1B . . 119.5(2) ?
    C10B C9B N1B . . 121.4(2) ?
    C12B C13B C14B . . 118.8(2) ?
    C12B C13B H13' . . 120.6 ?
    C14B C13B H13' . . 120.6 ?
    C7B C5B C4B . . 109.3(2) ?
    C7B C5B C8B . . 109.45(19) ?
    C4B C5B C8B . . 110.84(19) ?
    C7B C5B C6B . . 110.6(2) ?
    C4B C5B C6B . . 106.90(18) ?
    C8B C5B C6B . . 109.67(19) ?
    C5B C7B H73B . . 109.5 ?
    C5B C7B H72B . . 109.5 ?
    H73B C7B H72B . . 109.5 ?
    C5B C7B H71B . . 109.5 ?
    H73B C7B H71B . . 109.5 ?
    H72B C7B H71B . . 109.5 ?
    C5B C8B H83B . . 109.5 ?
    C5B C8B H81B . . 109.5 ?
    H83B C8B H81B . . 109.5 ?
    C5B C8B H82B . . 109.5 ?
    H83B C8B H82B . . 109.5 ?
    H81B C8B H82B . . 109.5 ?
loop_
    _geom_torsion_atom_site_label_1
    _geom_torsion_atom_site_label_2
    _geom_torsion_atom_site_label_3
    _geom_torsion_atom_site_label_4
    _geom_torsion_site_symmetry_1
    _geom_torsion_site_symmetry_2
    _geom_torsion_site_symmetry_3
    _geom_torsion_site_symmetry_4
    _geom_torsion
    _geom_torsion_publ_flag
    C9A N1A C3A C2A . . . . 0.7(4) ?
    C9A N1A C3A C4A . . . . 179.28(19) ?
    O1A C1A C6A C5A . . . . 145.2(2) ?
    C2A C1A C6A C5A . . . . -34.1(3) ?
    N1A C3A C4A C5A . . . . -153.0(2) ?
    C2A C3A C4A C5A . . . . 25.6(3) ?
    C11A C12A C13A C14A . . . . -0.8(4) ?
    Cl1A C12A C13A C14A . . . . 178.69(18) ?
    N1A C3A C2A C1A . . . . 176.9(2) ?
    C4A C3A C2A C1A . . . . -1.6(3) ?
    O1A C1A C2A C3A . . . . -173.3(2) ?
    C6A C1A C2A C3A . . . . 6.0(3) ?
    C12A C13A C14A C9A . . . . -0.8(3) ?
    C13A C12A C11A C10A . . . . 1.2(4) ?
    Cl1A C12A C11A C10A . . . . -178.33(17) ?
    C9A C10A C11A C12A . . . . 0.1(3) ?
    C3A C4A C5A C6A . . . . -50.4(2) ?
    C3A C4A C5A C8A . . . . -170.3(2) ?
    C3A C4A C5A C7A . . . . 69.3(2) ?
    C1A C6A C5A C4A . . . . 54.9(2) ?
    C1A C6A C5A C8A . . . . 174.3(2) ?
    C1A C6A C5A C7A . . . . -65.6(2) ?
    C13A C14A C9A C10A . . . . 2.1(3) ?
    C13A C14A C9A N1A . . . . -178.7(2) ?
    C11A C10A C9A C14A . . . . -1.8(3) ?
    C11A C10A C9A N1A . . . . 179.1(2) ?
    C3A N1A C9A C14A . . . . 58.4(3) ?
    C3A N1A C9A C10A . . . . -122.4(2) ?
    C10B C11B C12B C13B . . . . 1.9(4) ?
    C10B C11B C12B Cl1B . . . . -178.72(17) ?
    C2B C3B N1B C9B . . . . 2.0(4) ?
    C4B C3B N1B C9B . . . . -176.87(19) ?
    N1B C3B C4B C5B . . . . 150.9(2) ?
    C2B C3B C4B C5B . . . . -28.0(3) ?
    N1B C3B C2B C1B . . . . -175.9(2) ?
    C4B C3B C2B C1B . . . . 2.9(3) ?
    O1B C1B C2B C3B . . . . 174.7(2) ?
    C6B C1B C2B C3B . . . . -5.3(3) ?
    O1B C1B C6B C5B . . . . -147.5(2) ?
    C2B C1B C6B C5B . . . . 32.5(3) ?
    C12B C11B C10B C9B . . . . 0.1(3) ?
    C13B C14B C9B C10B . . . . 2.1(3) ?
    C13B C14B C9B N1B . . . . -179.3(2) ?
    C11B C10B C9B C14B . . . . -2.0(3) ?
    C11B C10B C9B N1B . . . . 179.46(19) ?
    C3B N1B C9B C14B . . . . 122.7(2) ?
    C3B N1B C9B C10B . . . . -58.8(3) ?
    C11B C12B C13B C14B . . . . -1.8(4) ?
    Cl1B C12B C13B C14B . . . . 178.80(18) ?
    C9B C14B C13B C12B . . . . -0.2(4) ?
    C3B C4B C5B C7B . . . . 171.04(19) ?
    C3B C4B C5B C8B . . . . -68.2(3) ?
    C3B C4B C5B C6B . . . . 51.3(3) ?
    C1B C6B C5B C7B . . . . -172.9(2) ?
    C1B C6B C5B C4B . . . . -53.9(2) ?
loop_
    _geom_hbond_atom_site_label_D
    _geom_hbond_atom_site_label_H
    _geom_hbond_atom_site_label_A
    _geom_hbond_site_symmetry_A
    _geom_hbond_distance_DH
    _geom_hbond_distance_HA
    _geom_hbond_distance_DA
    _geom_hbond_angle_DHA
    _geom_hbond_publ_flag
    N1A H1A O1A 1_455 0.85(3) 2.02(3) 2.852(3) 165(2) y
    N1B H1B O1B 1_455 0.83(3) 2.02(3) 2.833(3) 165(2) y
    C7A H72A Cg1 2_555 0.96 2.705 3.637(3) 163 y
    C8B H83B Cg2 2_565 0.96 2.697 3.640(3) 167 y
_iucr_refine_instructions_details
;
TITL ap21 in Pc
CELL  0.71073   7.4103  15.1916  11.6408   90.000   99.443   90.000
ZERR     4.00   0.0002   0.0005   0.0004    0.000    0.003    0.000
LATT  -1
SYMM    X, - Y, 1/2 + Z
SFAC  C    H    N    O    CL
UNIT  56   64   4    4    4
MERG   2
OMIT    -3.00  54.00
FMAP   2
PLAN    5
ACTA
BOND   $H
CONF
LIST   4
L.S.   3
WGHT    0.037400    0.121700
FVAR       5.57181
CL1A  5    0.023760    0.842210   -0.377770    11.00000    0.07615    0.08628 =
         0.04230   -0.00174   -0.00120    0.00712
N1A   3    0.162451    0.860144    0.137413    11.00000    0.02339    0.05595 =
         0.04095   -0.00503    0.01129   -0.00079
C1A   1    0.661555    0.874160    0.236390    11.00000    0.02562    0.03718 =
         0.04648   -0.01107    0.00888    0.00295
C3A   1    0.328972    0.864839    0.203859    11.00000    0.02661    0.03172 =
         0.03470   -0.00058    0.00743   -0.00227
O1A   4    0.807136    0.882103    0.197275    11.00000    0.02588    0.08833 =
         0.06127   -0.02997    0.01466   -0.00671
C6A   1    0.663357    0.875412    0.364956    11.00000    0.03488    0.04951 =
         0.03795   -0.00197   -0.00295    0.00965
AFIX  23
H61A  2    0.771575    0.906552    0.402220    11.00000   -1.20000
H62A  2    0.671242    0.815402    0.393810    11.00000   -1.20000
AFIX   0
C4A   1    0.325894    0.872675    0.332628    11.00000    0.03643    0.04773 =
         0.03944    0.00288    0.01732   -0.00496
AFIX  23
H42A  2    0.318216    0.814179    0.364879    11.00000   -1.20000
H41A  2    0.217018    0.904751    0.343994    11.00000   -1.20000
AFIX   0
C12A  1    0.060736    0.845852   -0.225938    11.00000    0.03290    0.05180 =
         0.03520   -0.00270    0.00173   -0.00465
C13A  1    0.165129    0.781032   -0.163557    11.00000    0.03471    0.04630 =
         0.04887   -0.01201   -0.00055    0.00577
AFIX  43
H13   2    0.213062    0.735257   -0.202233    11.00000   -1.20000
AFIX   0
C2A   1    0.489737    0.864684    0.161629    11.00000    0.02536    0.04297 =
         0.02990   -0.00461    0.00963   -0.00001
AFIX  43
H2A   2    0.487514    0.858233    0.081962    11.00000   -1.20000
AFIX   0
C10A  1    0.021261    0.916744   -0.049807    11.00000    0.03152    0.04291 =
         0.05330   -0.00509    0.01042    0.00419
AFIX  43
H10A  2   -0.028156    0.962073   -0.011149    11.00000   -1.20000
AFIX   0
C14A  1    0.197752    0.784741   -0.043309    11.00000    0.03054    0.03872 =
         0.04798   -0.00191   -0.00041    0.00474
AFIX  43
H14A  2    0.266513    0.740951   -0.000737    11.00000   -1.20000
AFIX   0
C11A  1   -0.013357    0.913492   -0.170464    11.00000    0.03562    0.04140 =
         0.05092    0.00411    0.00340    0.00662
AFIX  43
H11A  2   -0.085302    0.956236   -0.213047    11.00000   -1.20000
AFIX   0
C5A   1    0.493663    0.919351    0.399098    11.00000    0.03702    0.04435 =
         0.02969    0.00279    0.00905    0.00214
C9A   1    0.128283    0.853432    0.013584    11.00000    0.01937    0.04121 =
         0.04180   -0.00164    0.00617   -0.00265
C7A   1    0.492224    1.017383    0.367401    11.00000    0.04571    0.04363 =
         0.04302   -0.00654    0.01170    0.00411
AFIX 137
H72A  2    0.384842    1.044652    0.387614    11.00000   -1.50000
H73A  2    0.491632    1.023570    0.285268    11.00000   -1.50000
H71A  2    0.599296    1.045281    0.409484    11.00000   -1.50000
AFIX   0
C8A   1    0.494835    0.910224    0.530361    11.00000    0.06768    0.07691 =
         0.03024    0.00259    0.01210    0.00236
AFIX 137
H83A  2    0.491129    0.849013    0.550334    11.00000   -1.50000
H81A  2    0.389882    0.939585    0.550853    11.00000   -1.50000
H82A  2    0.604229    0.936357    0.572101    11.00000   -1.50000
AFIX   0
CL1B  5    0.538525    0.658064   -0.333802    11.00000    0.07297    0.08996 =
         0.04973   -0.00101    0.00224   -0.00303
C1B   1    1.180243    0.629852    0.280693    11.00000    0.02060    0.04009 =
         0.05960    0.00486    0.00884   -0.00175
C11B  1    0.680390    0.719863   -0.119733    11.00000    0.03625    0.03748 =
         0.05623    0.00272    0.00974   -0.00319
AFIX  43
H11B  2    0.725768    0.766326   -0.158514    11.00000   -1.20000
AFIX   0
C12B  1    0.578028    0.654213   -0.181910    11.00000    0.03181    0.05132 =
         0.04454    0.00113    0.00304    0.00626
C3B   1    0.848002    0.636112    0.248329    11.00000    0.02250    0.03380 =
         0.04716    0.00106    0.00802    0.00351
N1B   3    0.681015    0.640089    0.180958    11.00000    0.01891    0.05734 =
         0.05039    0.00611    0.01144   -0.00049
C4B   1    0.845325    0.624933    0.376550    11.00000    0.02739    0.04620 =
         0.04731    0.00295    0.01278    0.00476
AFIX  23
H42B  2    0.735830    0.592852    0.386631    11.00000   -1.20000
H41B  2    0.839142    0.682566    0.411562    11.00000   -1.20000
AFIX   0
C2B   1    1.009429    0.640146    0.205684    11.00000    0.02405    0.04329 =
         0.04638    0.00607    0.00893    0.00081
AFIX  43
H2B   2    1.007414    0.649749    0.126581    11.00000   -1.20000
AFIX   0
C6B   1    1.183121    0.622374    0.408655    11.00000    0.02778    0.04109 =
         0.05461    0.00316   -0.00030   -0.00480
AFIX  23
H62B  2    1.191895    0.680911    0.442393    11.00000   -1.20000
H61B  2    1.291408    0.589888    0.442820    11.00000   -1.20000
AFIX   0
C14B  1    0.540293    0.583142   -0.006223    11.00000    0.02841    0.04349 =
         0.06174    0.00622    0.00555   -0.00591
AFIX  43
H14B  2    0.491306    0.537576    0.032252    11.00000   -1.20000
AFIX   0
C10B  1    0.714480    0.715859   -0.000174    11.00000    0.02823    0.03818 =
         0.05322   -0.00366    0.00817   -0.00414
AFIX  43
H10B  2    0.783108    0.759803    0.042158    11.00000   -1.20000
AFIX   0
C9B   1    0.646620    0.646249    0.057734    11.00000    0.01876    0.03915 =
         0.04787    0.00266    0.00729    0.00274
C13B  1    0.505282    0.586391   -0.126288    11.00000    0.03242    0.04390 =
         0.06485   -0.00584   -0.00081   -0.00538
AFIX  43
H13'  2    0.433749    0.543449   -0.168750    11.00000   -1.20000
AFIX   0
O1B   4    1.326967    0.627016    0.241545    11.00000    0.02224    0.09351 =
         0.08076    0.01688    0.01757    0.00327
C5B   1    1.012621    0.576017    0.440597    11.00000    0.03120    0.03786 =
         0.04348    0.00272    0.00707   -0.00139
C7B   1    1.012793    0.580841    0.571818    11.00000    0.05281    0.05981 =
         0.04989    0.00304    0.00754   -0.00352
AFIX 137
H73B  2    0.903246    0.554149    0.589626    11.00000   -1.50000
H72B  2    1.017701    0.641315    0.596062    11.00000   -1.50000
H71B  2    1.117539    0.550089    0.612151    11.00000   -1.50000
AFIX   0
C8B   1    1.010642    0.479396    0.402559    11.00000    0.03888    0.04008 =
         0.06270    0.00493    0.01268   -0.00198
AFIX 137
H83B  2    0.904531    0.450764    0.422542    11.00000   -1.50000
H81B  2    1.118919    0.450548    0.441449    11.00000   -1.50000
H82B  2    1.007236    0.476350    0.319858    11.00000   -1.50000
AFIX   0
H1B   2    0.587264    0.631988    0.209600    11.00000    0.05675
H1A   2    0.066533    0.870763    0.167003    11.00000    0.04701
HKLF    4
END
;
data_global
_journal_date_recd_electronic     2012-03-05
_journal_date_accepted     2012-03-09
_journal_name_full     'Acta Crystallographica, Section E'
_journal_year     2012
_journal_volume     68
_journal_issue      4
_journal_page_first     o1063
_journal_page_last     o1063
_journal_paper_category     QO
_journal_paper_doi     10.1107/S1600536812010495
_journal_coeditor_code     CV5258
_publ_contact_author_name     'Gupta, Vivek K.'
_publ_contact_author_address
;
Post-Graduate Department of Physics & Electronics,
University of Jammu,
Jammu Tawi 180 006,
India
;
_publ_contact_author_email     'vivek_gupta2k2@hotmail.com'
_publ_contact_author_fax     '+911912432051'
_publ_contact_author_phone     '+919419102467'
_publ_section_title
;
3-(4-Chloroanilino)-5,5-dimethylcyclohex-2-en-1-one
;
loop_
    _publ_author_name
    _publ_author_footnote
    _publ_author_address
    'Anthal, Sumati' .
;
Post-Graduate Department of Physics & Electronics,
University of Jammu, Jammu Tawi 180 006, India
;
    'Sambyal, Ambika' .
;
Post-Graduate Department of Chemistry,
University of Jammu, Jammu Tawi 180 006, India
;
    'Bamzai, R. K.' .
;
Post-Graduate Department of Chemistry,
University of Jammu, Jammu Tawi 180 006, India
;
    'Kant, Rajni' .
;
Post-Graduate Department of Physics & Electronics,
University of Jammu, Jammu Tawi 180 006, India
;
    'Gupta, Vivek K.' .
;
Post-Graduate Department of Physics & Electronics,
University of Jammu, Jammu Tawi 180 006, India
;
