# Supplementary material for: 3-(4-Chloro­anilino)-5,5-dimethyl­cyclo­hex-2-en-1-one
Source: Acta Crystallogr Sect E Struct Rep Online. 2012 Mar 14;68(Pt 4):o1063. doi: 10.1107/S1600536812010495 (PMC3344021; doi:10.1107/S1600536812010495)
Supplement: Supplementary file 2 [file e-68-o1063-Isup2.hkl]

#
# h,k,l, Fc-squared, Fo-squared, sigma(Fo-squared) and status flag
#
data_I
_shelx_title ' ap21 in Pc'
_shelx_refln_list_code          4
_shelx_F_calc_maximum      184.65
_exptl_crystal_F_000       528.00
_reflns_d_resolution_high  0.7828
 
loop_
 _symmetry_equiv_pos_as_xyz
 'x, y, z'
 'x, -y, z+1/2'
 
_cell_length_a     7.4103
_cell_length_b    15.1916
_cell_length_c    11.6408
_cell_angle_alpha  90.000
_cell_angle_beta   99.443
_cell_angle_gamma  90.000
 
_shelx_F_squared_multiplier     1.000
 
loop_
 _refln_index_h
 _refln_index_k
 _refln_index_l
 _refln_F_squared_calc
 _refln_F_squared_meas
 _refln_F_squared_sigma
 _refln_observed_status
  -1   0 -14      106.39      133.40     20.32 o
   0   0 -14        9.03        8.60      4.05 o
   1   0 -14      120.63      110.34     12.90 o
   2   0 -14        3.43        2.63      3.58 o
   3   0 -14       82.69       86.45     11.33 o
   4   0 -14       16.46       27.11     11.71 o
  -1   1 -14        9.07       17.08      5.42 o
   0   1 -14       10.08        5.65      2.86 o
   1   1 -14        4.65        3.23      4.06 o
   2   1 -14        3.54        3.81      2.76 o
   3   1 -14        0.68        3.30      3.73 o
   4   1 -14       98.37      148.01     12.90 o
  -1   2 -14        9.62        7.98      7.80 o
   0   2 -14        1.73        0.72      3.58 o
   1   2 -14        6.98        4.40      2.84 o
   2   2 -14        0.54        0.19      3.11 o
   3   2 -14       10.68       12.54      4.68 o
   4   2 -14        0.08        2.82      9.03 o
  -1   3 -14       10.90        6.63      4.20 o
   0   3 -14       44.89       48.54      6.16 o
   1   3 -14        9.02       21.41      4.70 o
   2   3 -14       26.94       26.69      5.84 o
   3   3 -14        3.53       12.98      4.85 o
   4   3 -14      127.72      149.85     21.61 o
  -1   4 -14       36.67       25.76      9.44 o
   0   4 -14        3.75        0.80      3.81 o
   1   4 -14       49.99       52.56      7.77 o
   2   4 -14        1.74        4.13      4.16 o
   3   4 -14       27.67       35.58      6.88 o
   0   5 -14        6.18        6.73      3.09 o
   1   5 -14        0.27        3.66      3.10 o
   2   5 -14        2.60        6.16      3.82 o
   3   5 -14        1.17        3.61      7.66 o
   1   6 -14       67.67       95.31     10.41 o
   2   6 -14        0.34       12.38      5.55 o
  -3   1 -13       26.58       34.20      9.31 o
  -2   1 -13       26.97       49.87      9.72 o
  -1   1 -13       22.31       24.12      5.31 o
   0   1 -13        8.64        6.46      3.27 o
   1   1 -13       41.77       36.45      5.88 o
   2   1 -13        3.44        6.20      2.97 o
   3   1 -13       20.67       16.52      4.01 o
   4   1 -13        1.50        1.16      3.86 o
   5   1 -13       43.06       45.15      9.80 o
  -3   2 -13        2.82       19.08      8.08 o
  -2   2 -13      265.47      316.99     22.88 o
  -1   2 -13        0.60       -0.60      3.32 o
   0   2 -13      148.80      139.10      9.58 o
   1   2 -13        2.10        3.71      2.57 o
   2   2 -13      198.91      182.92     11.01 o
   3   2 -13        1.29       -0.38      2.93 o
   4   2 -13      162.37      184.88     13.86 o
   5   2 -13        3.39        7.22      4.99 o
  -2   3 -13        6.58       25.13      7.58 o
  -1   3 -13       16.74       20.16      5.77 o
   0   3 -13        1.50        0.71      2.48 o
   1   3 -13        2.81        2.36      2.42 o
   2   3 -13        1.57        3.23      2.60 o
   3   3 -13        5.07        9.29      3.73 o
   4   3 -13        2.55        9.18      4.12 o
   5   3 -13       44.00       60.87      8.97 o
  -2   4 -13       33.11       47.27     44.94 o
  -1   4 -13        6.44       10.25      3.67 o
   0   4 -13       25.52       26.49      4.36 o
   1   4 -13        2.57        7.11      3.68 o
   2   4 -13       27.60       19.01      5.69 o
   3   4 -13        0.05        1.88      4.49 o
   4   4 -13        7.49        7.10      4.05 o
   5   4 -13        0.15       -2.61      5.43 o
  -2   5 -13       20.41       27.87      7.25 o
  -1   5 -13       72.77       80.73      8.78 o
   0   5 -13        8.35       11.83      3.89 o
   1   5 -13      100.76      128.54     11.41 o
   2   5 -13        3.61        6.86      4.58 o
   3   5 -13       35.12       34.04      6.53 o
   4   5 -13        0.64        5.17     10.45 o
  -1   6 -13        0.31       -1.61      2.37 o
   0   6 -13       11.54       11.28      4.32 o
   1   6 -13        0.11        0.54      3.24 o
   2   6 -13       29.84       29.33      5.83 o
   3   6 -13        0.80        7.10      6.41 o
   4   6 -13       29.50       32.34      8.04 o
  -1   7 -13       39.94       38.00      8.45 o
   0   7 -13        0.25        1.73      3.31 o
   1   7 -13       24.39       21.87      5.94 o
   2   7 -13        0.70        6.00      3.72 o
   3   7 -13       23.15       29.59      5.64 o
   4   7 -13        1.33       18.23     13.05 o
  -1   8 -13        8.35       -0.64      7.62 o
   0   8 -13       71.45       94.18     10.31 o
   1   8 -13        5.79        4.93      3.60 o
   2   8 -13       45.82       54.67      7.07 o
   3   8 -13        0.47       10.52      7.85 o
   1   9 -13       20.24       19.86      5.98 o
   2   9 -13        0.16        7.91      4.71 o
  -4   0 -12       10.11       29.20     11.59 o
  -3   0 -12      123.77      154.95     21.38 o
  -2   0 -12        1.72        4.41      5.42 o
  -1   0 -12      157.60      142.92     13.11 o
   0   0 -12        3.97       10.21      4.20 o
   1   0 -12      145.01      110.74     11.59 o
   2   0 -12        0.91        7.17      5.12 o
   3   0 -12       39.77       45.22     10.18 o
   4   0 -12        0.37        2.40      3.92 o
   5   0 -12       76.00       91.23     16.95 o
   6   0 -12        2.75       -1.65      5.26 o
  -4   1 -12       35.71       28.01      8.52 o
  -3   1 -12        2.62        1.60      3.46 o
  -2   1 -12       21.12       23.64      9.10 o
  -1   1 -12        2.45        3.24      2.65 o
   0   1 -12       88.35       76.30      6.68 o
   1   1 -12        0.67       -1.82      2.67 o
   2   1 -12       33.18       41.68      5.35 o
   3   1 -12        1.47        0.73      3.05 o
   4   1 -12       18.62       20.44      3.77 o
   5   1 -12        0.37        0.93      3.41 o
   6   1 -12        9.42       27.13     15.56 o
  -4   2 -12        0.57       -2.45      6.57 o
  -3   2 -12       30.36       33.02      7.59 o
  -2   2 -12        0.50        0.39      3.98 o
  -1   2 -12       56.54       51.62      6.46 o
   0   2 -12        0.42       -1.15      2.98 o
   1   2 -12       38.14       31.15      4.11 o
   2   2 -12        0.98        1.50      2.95 o
   3   2 -12       24.59       31.76      4.88 o
   4   2 -12        0.28       -2.30      3.35 o
   5   2 -12       26.39       18.42      4.25 o
   6   2 -12        0.09        2.84      4.02 o
  -3   3 -12       11.96       15.95      6.35 o
  -2   3 -12       29.77       36.28     20.74 o
  -1   3 -12        5.66        7.69      2.91 o
   0   3 -12       93.93       92.26      7.50 o
   1   3 -12        1.91        2.90      2.60 o
   2   3 -12       16.71       16.58      4.35 o
   3   3 -12        1.68        1.99      2.20 o
   4   3 -12       21.72       15.62      6.01 o
   5   3 -12        5.74        7.06      5.16 o
   6   3 -12        3.37        2.76      3.97 o
  -3   4 -12       75.23       66.07      9.78 o
  -2   4 -12        0.11      -11.10     14.65 o
  -1   4 -12      104.52      111.01      8.18 o
   0   4 -12        1.27        2.00      1.94 o
   1   4 -12      138.64      128.44      9.95 o
   2   4 -12        0.81        2.90      2.57 o
   3   4 -12       65.55       62.56      8.02 o
   4   4 -12        6.37       -1.40      3.53 o
   5   4 -12       35.08       43.92      8.34 o
   6   4 -12        1.51       -5.11      8.92 o
  -3   5 -12        0.16       10.54      8.15 o
  -2   5 -12       30.08       26.65      5.91 o
  -1   5 -12        0.06       -0.60      2.72 o
   0   5 -12       11.57        8.45      2.63 o
   1   5 -12        0.51        3.38      3.05 o
   2   5 -12        4.87        4.16      3.16 o
   3   5 -12        0.16        4.34      3.10 o
   4   5 -12       46.87       44.29      7.99 o
   5   5 -12        2.57        5.34      5.03 o
   6   5 -12        3.52        8.62      8.19 o
  -3   6 -12       67.20       85.12     17.64 o
  -2   6 -12        3.54       -0.19      7.02 o
  -1   6 -12       95.87      115.04      8.48 o
   0   6 -12        1.33        2.04      2.12 o
   1   6 -12       62.52       70.80      7.01 o
   2   6 -12        0.72        0.71      2.69 o
   3   6 -12       22.74       28.18      5.73 o
   4   6 -12        3.31        1.10      4.03 o
   5   6 -12       17.27       19.05      6.39 o
  -2   7 -12       14.21        6.01      4.99 o
  -1   7 -12        1.71        6.88      4.31 o
   0   7 -12       46.27       38.57      6.28 o
   1   7 -12        0.08        5.17      4.27 o
   2   7 -12       25.98       30.81      4.95 o
   3   7 -12        0.36        5.02      2.94 o
   4   7 -12       27.29       35.41      6.53 o
   5   7 -12        1.65       -0.89      3.16 o
  -2   8 -12        0.16        4.36      4.31 o
  -1   8 -12        0.22        2.13      9.04 o
   0   8 -12        0.60        1.57      3.24 o
   1   8 -12        7.64        5.04      2.94 o
   2   8 -12        0.01       -0.41      2.62 o
   3   8 -12        6.12        1.45      3.32 o
   4   8 -12        0.85        5.56      2.88 o
   5   8 -12       12.86       17.21      9.29 o
  -1   9 -12        1.16       -0.44      3.66 o
   0   9 -12       14.93       16.52      4.53 o
   1   9 -12        0.48       -0.52      2.91 o
   2   9 -12       13.40       20.96      5.31 o
   3   9 -12        1.84        3.32      4.68 o
   4   9 -12        5.79        4.97      3.36 o
  -1  10 -12       61.97       62.89     13.55 o
   0  10 -12        0.29       -2.68      6.96 o
   1  10 -12       45.43       52.66      9.43 o
   2  10 -12        2.11        6.25      3.52 o
   3  10 -12       26.33       29.69      7.98 o
   0  11 -12        1.05      -11.97      7.98 o
   1  11 -12        0.59      -11.07      7.38 o
   2  11 -12       14.89        5.78      5.85 o
  -4   1 -11        2.17        1.91      3.56 o
  -3   1 -11       72.04       62.43      9.56 o
  -2   1 -11        2.65        8.44      3.51 o
  -1   1 -11       55.25       65.14      6.06 o
   0   1 -11        0.84        1.67      2.60 o
   1   1 -11       23.82       12.45      2.81 o
   2   1 -11        1.87        5.38      2.75 o
   3   1 -11      101.49      110.66      7.91 o
   4   1 -11       13.08       20.30      4.11 o
   5   1 -11       48.52       57.58      9.00 o
   6   1 -11        8.42        3.87      4.50 o
   7   1 -11       46.87       49.13      8.93 o
  -4   2 -11       57.53       56.59      9.41 o
  -3   2 -11        0.41       -1.04      4.05 o
  -2   2 -11      190.78      232.29     15.59 o
  -1   2 -11        0.18        2.23      2.33 o
   0   2 -11       57.37       56.55      5.64 o
   1   2 -11        3.87        0.70      3.06 o
   2   2 -11      117.05      113.25      7.94 o
   3   2 -11        3.46        3.75      2.66 o
   4   2 -11      109.25      133.92     12.88 o
   5   2 -11        0.58       -1.12      3.87 o
   6   2 -11       48.66       62.49     17.17 o
   7   2 -11       23.52       20.75      6.03 o
  -4   3 -11        0.55        4.44      7.22 o
  -3   3 -11        0.71       -0.21      6.97 o
  -2   3 -11        1.27        0.73      3.85 o
  -1   3 -11       15.31       13.40      2.81 o
   0   3 -11        0.40       -0.48      2.01 o
   1   3 -11       38.77       26.37      4.02 o
   2   3 -11        2.69        1.58      2.48 o
   3   3 -11        6.94        2.56      2.82 o
   4   3 -11        0.10       -1.13      5.50 o
   5   3 -11       17.99       11.17      4.54 o
   6   3 -11        2.08        4.16      7.37 o
   7   3 -11       34.43       36.29      9.39 o
  -4   4 -11       57.39       53.96     13.17 o
  -3   4 -11        1.20       -2.88      5.19 o
  -2   4 -11      154.36      154.85     10.86 o
  -1   4 -11        0.87       -0.54      1.91 o
   0   4 -11       59.37       65.22      6.04 o
   1   4 -11        1.26       -1.10      2.17 o
   2   4 -11      154.28      161.19      9.13 o
   3   4 -11        4.88        2.23      1.86 o
   4   4 -11      117.25      120.57     10.47 o
   5   4 -11       14.50        8.98      5.21 o
   6   4 -11        3.02        3.25      5.06 o
   7   4 -11        0.48       -4.64      3.09 o
  -4   5 -11        3.55       10.38      6.91 o
  -3   5 -11       28.33       44.14     12.59 o
  -2   5 -11        1.23        2.16      4.68 o
  -1   5 -11       51.18       49.27      5.21 o
   0   5 -11        0.95        5.58      2.85 o
   1   5 -11        9.08       19.38      3.43 o
   2   5 -11        5.95       12.78      2.94 o
   3   5 -11       48.92       43.89      6.56 o
   4   5 -11       14.85       22.20      5.23 o
   5   5 -11       45.59       45.53      6.89 o
   6   5 -11        5.23        8.98      3.81 o
  -4   6 -11       23.03       23.06      9.34 o
  -3   6 -11        0.02       -4.70      7.48 o
  -2   6 -11       47.86       58.44      8.76 o
  -1   6 -11        0.09        2.19      2.78 o
   0   6 -11       40.72       45.07      4.59 o
   1   6 -11        1.99        0.23      2.04 o
   2   6 -11       38.65       35.34      5.09 o
   3   6 -11        1.07        4.46      2.93 o
   4   6 -11       79.01       78.50      8.90 o
   5   6 -11        1.02        3.43      4.98 o
   6   6 -11       22.53       22.26      4.81 o
  -3   7 -11       26.07       21.23      4.61 o
  -2   7 -11        0.49        1.40      3.93 o
  -1   7 -11       32.01       28.60      5.39 o
   0   7 -11        0.32        1.80      2.15 o
   1   7 -11      132.68      130.08      8.92 o
   2   7 -11        1.45        2.47      5.65 o
   3   7 -11       11.36       12.09      3.75 o
   4   7 -11        0.20       -2.74      3.18 o
   5   7 -11       20.67       18.90      5.05 o
   6   7 -11        1.18        3.91      2.91 o
  -3   8 -11        0.60       -6.98      6.64 o
  -2   8 -11       63.49       69.87      9.86 o
  -1   8 -11        0.16       -3.83      2.71 o
   0   8 -11       78.32       91.63      9.13 o
   1   8 -11        1.18        4.26      2.74 o
   2   8 -11       81.22       89.75      9.58 o
   3   8 -11        1.45        5.14      4.06 o
   4   8 -11       51.25       55.57      9.57 o
   5   8 -11        1.81       10.90      3.86 o
   6   8 -11       33.10       43.92     12.86 o
  -3   9 -11        6.45        6.79      7.00 o
  -2   9 -11        1.04       -6.28     10.52 o
  -1   9 -11        5.00        6.35      5.61 o
   0   9 -11        1.84       11.62      5.39 o
   1   9 -11        4.87       12.09      4.57 o
   2   9 -11        3.94       -1.71      3.27 o
   3   9 -11       14.78       11.30      3.88 o
   4   9 -11        6.17        7.87      4.69 o
   5   9 -11       18.29       17.48      8.21 o
  -2  10 -11        3.04        3.79      3.23 o
  -1  10 -11        1.07       -1.81      6.33 o
   0  10 -11        9.88       16.91     10.02 o
   1  10 -11        3.97        1.64      3.89 o
   2  10 -11       10.65        3.32      3.21 o
   3  10 -11        1.78       -0.89      2.95 o
   4  10 -11       20.01       23.02      6.44 o
  -2  11 -11        0.95        9.73      8.18 o
  -1  11 -11        5.02        6.94      4.58 o
   0  11 -11        0.09        2.67      7.65 o
   1  11 -11       37.90       43.97      6.87 o
   2  11 -11        0.97       -1.14      3.42 o
   3  11 -11        1.36       -2.41      5.86 o
   4  11 -11        2.15        3.44      3.90 o
  -1  12 -11        1.60       -1.93      4.32 o
   0  12 -11        0.92        2.40     12.01 o
   1  12 -11        0.53      -11.01      7.34 o
   2  12 -11       18.18       19.90      6.04 o
   3  12 -11        0.37       12.95      7.64 o
   1  13 -11       17.37       12.33      7.37 o
  -5   0 -10       32.90       35.38      8.77 o
  -4   0 -10        2.04       15.30      7.76 o
  -3   0 -10      183.55      205.81     22.98 o
  -2   0 -10        1.38        5.22      3.25 o
  -1   0 -10      285.30      280.14     15.92 o
   0   0 -10       17.39       23.67      5.72 o
   1   0 -10      702.17      770.55     26.45 o
   2   0 -10       37.95       43.11     10.91 o
   3   0 -10       68.36       71.65     22.63 o
   4   0 -10       42.65       25.53      7.24 o
   5   0 -10      154.97      137.01     18.78 o
   6   0 -10      105.77      108.25     18.21 o
   7   0 -10      197.90      184.45     23.80 o
  -5   1 -10        0.11       -0.23      4.76 o
  -4   1 -10       61.09       67.38      9.83 o
  -3   1 -10        1.28        1.28      2.88 o
  -2   1 -10       14.93       16.67      3.25 o
  -1   1 -10        3.23        1.71      2.35 o
   0   1 -10      161.56      150.88      8.22 o
   1   1 -10       18.10       20.73      3.94 o
   2   1 -10      101.84      102.74      7.05 o
   3   1 -10       11.92       16.40      7.96 o
   4   1 -10       49.68       44.29      8.87 o
   5   1 -10       18.30       15.72      5.32 o
   6   1 -10      105.30       86.42     11.06 o
   7   1 -10       38.44       22.21      8.50 o
  -5   2 -10        8.87        5.15      4.32 o
  -4   2 -10        0.79       -0.38      3.43 o
  -3   2 -10       22.63       17.81      4.60 o
  -2   2 -10        0.66        0.09      1.82 o
  -1   2 -10        2.83        3.21      1.71 o
   0   2 -10        4.35       -0.34      2.21 o
   1   2 -10       63.35       57.08      5.35 o
   2   2 -10       11.85       10.46      3.08 o
   3   2 -10       95.75      106.08      8.55 o
   4   2 -10        7.16        3.32      3.06 o
   5   2 -10        7.53        1.18      3.54 o
   6   2 -10        6.88        5.38      5.29 o
   7   2 -10       22.17       18.60     12.18 o
  -5   3 -10        0.27        2.66      3.88 o
  -4   3 -10      118.87      125.37     19.56 o
  -3   3 -10        0.17        5.11      4.82 o
  -2   3 -10        1.78        3.76      2.07 o
  -1   3 -10        2.50        4.67      2.41 o
   0   3 -10      361.03      351.70     12.96 o
   1   3 -10       11.34       13.87      4.12 o
   2   3 -10      210.49      210.84     10.04 o
   3   3 -10        1.13        3.04      2.40 o
   4   3 -10       87.39       79.03      6.46 o
   5   3 -10       10.72        8.06      3.69 o
   6   3 -10      144.73      141.39     13.95 o
   7   3 -10       28.86       27.79      6.88 o
  -5   4 -10       23.02       21.89      5.68 o
  -4   4 -10        2.38       -6.17      6.15 o
  -3   4 -10       87.19       86.48     10.75 o
  -2   4 -10        1.19       -0.35      2.01 o
  -1   4 -10      134.99      120.34      7.69 o
   0   4 -10       17.10       16.58      3.51 o
   1   4 -10      147.55      146.55      7.51 o
   2   4 -10       16.22       12.55      4.30 o
   3   4 -10       50.29       44.03      4.64 o
   4   4 -10        3.45        3.78      2.46 o
   5   4 -10       27.83       19.72      4.67 o
   6   4 -10       46.99       40.65      6.62 o
   7   4 -10       18.67       18.30      5.50 o
  -5   5 -10        0.77        5.27      4.64 o
  -4   5 -10        3.21        4.17      3.75 o
  -3   5 -10        0.21        5.59      3.94 o
  -2   5 -10        2.23        1.48      1.75 o
  -1   5 -10        4.20        1.45      1.94 o
   0   5 -10       29.65       28.11      3.70 o
   1   5 -10        8.43        7.84      2.32 o
   2   5 -10       75.66       81.56      5.77 o
   3   5 -10       32.48       34.75      5.54 o
   4   5 -10        0.88        5.94      2.86 o
   5   5 -10        3.80        0.54      2.30 o
   6   5 -10       21.22       15.87      4.45 o
   7   5 -10        1.87        0.60      3.69 o
  -5   6 -10       34.09       49.61     10.11 o
  -4   6 -10        0.49        8.04      4.88 o
  -3   6 -10       79.64       61.67     13.07 o
  -2   6 -10        0.76        2.49      2.64 o
  -1   6 -10      273.99      292.12     12.23 o
   0   6 -10        0.42        2.94      2.22 o
   1   6 -10      233.69      233.74     10.46 o
   2   6 -10        4.79        2.89      2.24 o
   3   6 -10      156.25      163.02     14.13 o
   4   6 -10       13.96        6.00      2.88 o
   5   6 -10       60.38       76.66      8.79 o
   6   6 -10        1.24       -0.19      2.76 o
   7   6 -10       40.52       45.63      7.65 o
  -4   7 -10       18.18       25.07      7.09 o
  -3   7 -10        0.41       -5.41      7.41 o
  -2   7 -10       42.34       28.38      5.24 o
  -1   7 -10       12.05       13.21      5.64 o
   0   7 -10       30.64       40.19      6.93 o
   1   7 -10       27.43       26.51      3.94 o
   2   7 -10       28.21       28.40      7.99 o
   3   7 -10        7.54        5.44      3.17 o
   4   7 -10      103.54      100.27     12.13 o
   5   7 -10       26.98       25.62      6.83 o
   6   7 -10        1.57        2.18      3.17 o
   7   7 -10       17.98       14.89      6.17 o
  -4   8 -10        0.18       -0.34      6.23 o
  -3   8 -10        8.40        1.37      6.23 o
  -2   8 -10        3.66        4.04      4.25 o
  -1   8 -10       16.43       17.14      8.94 o
   0   8 -10        1.65       -0.59      2.87 o
   1   8 -10      149.00      136.29     10.64 o
   2   8 -10        2.88        0.08      2.22 o
   3   8 -10        5.69        2.55      2.67 o
   4   8 -10       58.83       70.25     10.20 o
   5   8 -10        4.00       11.22      4.95 o
   6   8 -10       10.87        5.12      5.89 o
  -4   9 -10        0.01        0.81      5.25 o
  -3   9 -10        0.27       -3.02      6.26 o
  -2   9 -10       97.86      103.39     13.09 o
  -1   9 -10        3.10        0.09      3.30 o
   0   9 -10       72.81       87.28      8.34 o
   1   9 -10        1.16        6.21      2.39 o
   2   9 -10        3.58        9.01      4.72 o
   3   9 -10        0.05       -5.83      3.89 o
   4   9 -10       94.24       94.42     12.04 o
   5   9 -10        7.37       13.25      6.67 o
   6   9 -10       19.48       27.69      7.80 o
  -3  10 -10        5.08      -11.60      9.92 o
  -2  10 -10        0.53        6.41      4.81 o
  -1  10 -10       76.69       72.73     19.87 o
   0  10 -10        2.61        4.18      3.17 o
   1  10 -10       36.15       45.33      6.75 o
   2  10 -10        0.15        0.91      3.07 o
   3  10 -10       32.84       46.71     10.54 o
   4  10 -10        6.73       13.36      6.12 o
   5  10 -10       13.00        5.37      4.95 o
   6  10 -10        2.20      -10.33      6.89 o
  -3  11 -10        0.25       -8.48      9.71 o
  -2  11 -10       97.72      104.21     12.56 o
  -1  11 -10        0.41        2.62      5.02 o
   0  11 -10       11.11       12.62      3.67 o
   1  11 -10        3.04        3.57      3.41 o
   2  11 -10        7.84       12.46      4.79 o
   3  11 -10       10.59        6.69      4.13 o
   4  11 -10      168.33      181.15     17.08 o
   5  11 -10        0.62        2.22      8.11 o
  -2  12 -10        1.78        3.62      4.12 o
  -1  12 -10       14.39       22.52      9.55 o
   0  12 -10        0.53        5.92      4.54 o
   1  12 -10       54.69       50.51      7.51 o
   2  12 -10        0.39        3.54      3.11 o
   3  12 -10       18.56       25.15      6.84 o
   4  12 -10       24.97       25.95      7.17 o
  -1  13 -10        1.01        8.15      5.66 o
   0  13 -10       18.58       24.15      7.21 o
   1  13 -10        3.57        5.28      7.36 o
   2  13 -10       17.69       35.96      7.77 o
   3  13 -10        0.95        5.90      5.23 o
   0  14 -10        1.05        1.01      4.14 o
   1  14 -10       12.34       13.07      4.49 o
   2  14 -10        0.61       13.81      9.19 o
  -6   1  -9        0.28        2.78      3.25 o
  -5   1  -9      103.52      138.71     14.15 o
  -4   1  -9        1.43        0.02      2.47 o
  -3   1  -9       19.79       22.10      5.64 o
  -2   1  -9       43.64       49.91      4.90 o
  -1   1  -9      119.83      133.28      7.41 o
   0   1  -9       41.96       40.70      4.33 o
   1   1  -9      188.26      194.63      9.03 o
   2   1  -9       11.39        9.11      3.57 o
   3   1  -9        5.25        7.44      4.28 o
   4   1  -9      431.57      442.57     21.87 o
   5   1  -9      156.69      152.77     13.55 o
   6   1  -9       56.26       39.69     11.58 o
   7   1  -9       71.04       61.05      9.34 o
   8   1  -9       15.60        7.84      4.31 o
  -6   2  -9       24.00       29.65     10.30 o
  -5   2  -9        0.55        4.49      5.77 o
  -4   2  -9      121.56      127.41     10.66 o
  -3   2  -9        1.33        1.26      3.18 o
  -2   2  -9     1553.59     1582.15     24.91 o
  -1   2  -9        7.13        5.82      2.38 o
   0   2  -9      273.83      277.89     10.65 o
   1   2  -9       22.16       22.38      3.41 o
   2   2  -9      150.42      165.12     10.53 o
   3   2  -9        0.67        2.04      2.57 o
   4   2  -9     1954.19     1948.34     45.76 o
   5   2  -9       60.51       52.90      8.33 o
   6   2  -9       70.84       63.58      9.67 o
   7   2  -9       52.04       44.80      8.13 o
   8   2  -9       11.75       15.71      5.08 o
  -6   3  -9        0.14       -2.16      4.46 o
  -5   3  -9        7.70        8.04      3.50 o
  -4   3  -9        5.39        5.20      8.12 o
  -3   3  -9        2.40        4.20      2.40 o
  -2   3  -9       39.31       41.25      4.77 o
  -1   3  -9      153.76      144.96      7.76 o
   0   3  -9        2.96        2.09      2.11 o
   1   3  -9        8.09        4.25      1.89 o
   2   3  -9       45.42       44.77      4.63 o
   3   3  -9       87.18       92.40      9.53 o
   4   3  -9      311.33      318.33     12.24 o
   5   3  -9       61.56       66.40      7.44 o
   6   3  -9        0.47        1.16      3.09 o
   7   3  -9        7.70        4.57      3.36 o
   8   3  -9       11.79        2.70      3.30 o
  -6   4  -9       10.19        9.08      3.88 o
  -5   4  -9        0.26        4.33      3.80 o
  -4   4  -9        8.18        6.79      4.47 o
  -3   4  -9        4.18        7.84      2.95 o
  -2   4  -9       12.68       13.83      2.82 o
  -1   4  -9       31.37       33.22      4.03 o
   0   4  -9       10.78        6.22      1.82 o
   1   4  -9       17.16       14.08      2.77 o
   2   4  -9       26.84       23.08      3.29 o
   3   4  -9       80.14       71.35      5.63 o
   4   4  -9       22.59       16.25      3.28 o
   5   4  -9       46.33       39.51      5.83 o
   6   4  -9       54.74       55.50      7.35 o
   7   4  -9        3.18       -1.25      2.89 o
   8   4  -9       21.38       16.61      7.43 o
  -6   5  -9        0.04        1.29      5.34 o
  -5   5  -9      113.02      138.82     14.56 o
  -4   5  -9        0.50        2.48      3.45 o
  -3   5  -9      148.84      166.55     10.51 o
  -2   5  -9       37.08       35.01      4.42 o
  -1   5  -9       26.41       31.50      3.38 o
   0   5  -9        7.14        7.74      2.95 o
   1   5  -9      284.72      272.12     10.64 o
   2   5  -9        3.20        1.95      3.43 o
   3   5  -9      226.54      229.17     11.00 o
   4   5  -9      265.26      257.77     14.24 o
   5   5  -9       42.20       37.94      5.95 o
   6   5  -9       40.26       39.92      6.03 o
   7   5  -9        5.22        5.69      3.66 o
  -5   6  -9        1.58        0.59      3.39 o
  -4   6  -9       42.75       32.53      7.16 o
  -3   6  -9        3.31        5.72      5.54 o
  -2   6  -9      609.04      610.77     19.17 o
  -1   6  -9        0.15        1.76      1.75 o
   0   6  -9      138.27      139.71      7.70 o
   1   6  -9       43.17       42.48      5.35 o
   2   6  -9       23.37       19.98      3.48 o
   3   6  -9       13.83       10.54      5.49 o
   4   6  -9      550.22      531.25     25.39 o
   5   6  -9        0.11        6.12      4.03 o
   6   6  -9       45.22       41.17      8.26 o
   7   6  -9        6.72       11.49      4.41 o
  -5   7  -9        9.51       13.29      4.97 o
  -4   7  -9        0.72        3.86      2.99 o
  -3   7  -9       72.71       85.81      8.06 o
  -2   7  -9        8.11        4.37      6.26 o
  -1   7  -9       15.24       14.86      3.15 o
   0   7  -9        5.66        5.97      2.62 o
   1   7  -9        1.30       -0.75      1.68 o
   2   7  -9       17.23       16.13      2.91 o
   3   7  -9       99.93      105.58      8.32 o
   4   7  -9       19.10       19.42      5.95 o
   5   7  -9       12.63        8.97      4.01 o
   6   7  -9        8.29       17.34      5.53 o
   7   7  -9        1.74        2.97      2.66 o
  -5   8  -9        0.01       -0.37      3.97 o
  -4   8  -9       43.15       52.16     13.34 o
  -3   8  -9        5.35        5.72      3.54 o
  -2   8  -9       85.20       88.30      9.94 o
  -1   8  -9        0.22        3.07      2.65 o
   0   8  -9       70.69       69.61      6.98 o
   1   8  -9        7.23        8.75      4.00 o
   2   8  -9       88.03       96.34      8.67 o
   3   8  -9       69.21       66.60      7.05 o
   4   8  -9       91.99       88.29     19.53 o
   5   8  -9        8.82        4.39      2.73 o
   6   8  -9        6.91       13.83      5.10 o
   7   8  -9        0.55        5.94      3.97 o
  -5   9  -9       18.05       24.93      6.62 o
  -4   9  -9        0.63       14.07      5.39 o
  -3   9  -9       36.87       45.97      6.18 o
  -2   9  -9        7.29        6.68      4.33 o
  -1   9  -9       16.47        9.27      3.90 o
   0   9  -9       21.29       21.49      4.40 o
   1   9  -9       60.50       51.41      7.87 o
   2   9  -9       20.55       22.80      4.44 o
   3   9  -9       66.38       66.55      9.09 o
   4   9  -9       59.08       54.49      9.24 o
   5   9  -9        2.55        1.95      2.74 o
   6   9  -9       20.28       16.04      5.56 o
  -4  10  -9       77.94       96.33     11.81 o
  -3  10  -9        4.64        8.16      2.87 o
  -2  10  -9        2.56        2.18      2.90 o
  -1  10  -9        3.19        3.17      4.09 o
   0  10  -9       98.82      106.18      9.13 o
   1  10  -9        0.22        4.26      2.68 o
   2  10  -9      222.36      245.14     13.62 o
   3  10  -9       49.63       55.58      9.19 o
   4  10  -9       40.82       43.04      8.30 o
   5  10  -9       11.37       13.08      5.94 o
   6  10  -9       40.74       46.37      9.11 o
  -4  11  -9        0.29       -1.17      6.70 o
  -3  11  -9       91.28      102.67      9.69 o
  -2  11  -9        2.76        2.47      5.94 o
  -1  11  -9        8.00       15.61      5.87 o
   0  11  -9        2.84        6.11      5.38 o
   1  11  -9       20.66       17.22      4.99 o
   2  11  -9       23.96       25.09      6.26 o
   3  11  -9      115.51      123.15     19.29 o
   4  11  -9        8.17       12.02      5.03 o
   5  11  -9       17.01       15.54     10.74 o
   6  11  -9       27.42       28.48      8.68 o
  -3  12  -9        0.24        2.73      3.08 o
  -2  12  -9       30.72       41.64      7.49 o
  -1  12  -9        2.94        6.10      7.07 o
   0  12  -9        9.19       17.14      4.42 o
   1  12  -9        0.46       -1.09      2.80 o
   2  12  -9        3.28       10.90      5.44 o
   3  12  -9       16.31       11.30      4.50 o
   4  12  -9       70.56       82.70     11.37 o
   5  12  -9        0.18       -2.94      3.35 o
  -3  13  -9       36.46       40.57      7.48 o
  -2  13  -9        1.97        0.95      4.09 o
  -1  13  -9       36.05       42.12      9.35 o
   0  13  -9        6.92       14.87      4.63 o
   1  13  -9        1.47        0.39      3.58 o
   2  13  -9       24.23       24.11      6.62 o
   3  13  -9      116.57      139.44     14.85 o
   4  13  -9       15.25       32.28      8.12 o
  -2  14  -9       18.52       22.99      7.79 o
  -1  14  -9        0.96        3.25      4.27 o
   0  14  -9      104.66      122.03     11.31 o
   1  14  -9        5.54       11.21      5.65 o
   2  14  -9       61.44       61.82      9.64 o
   3  14  -9       10.31       10.04      6.68 o
   0  15  -9        8.90       16.25      6.43 o
   1  15  -9       21.64       39.79      8.32 o
   2  15  -9        4.10       10.40      6.28 o
  -6   0  -8        2.16        4.04      3.29 o
  -5   0  -8       41.56       34.53      7.05 o
  -4   0  -8        2.26        1.07      5.70 o
  -3   0  -8      152.09      158.45     10.00 o
  -2   0  -8      262.47      280.91     20.63 o
  -1   0  -8      290.73      279.07     14.00 o
   0   0  -8      157.55      148.55     10.53 o
   1   0  -8      232.82      228.76     13.14 o
   2   0  -8      318.70      312.93     15.24 o
   3   0  -8     1310.86     1215.40     45.96 o
   4   0  -8      154.38      164.67     18.69 o
   5   0  -8      427.53      435.31     30.39 o
   6   0  -8       79.04       75.13     13.02 o
   7   0  -8        4.50        4.37      4.69 o
   8   0  -8       40.86       51.57     12.54 o
  -6   1  -8       20.37       30.02      7.66 o
  -5   1  -8        0.55       -4.61      3.07 o
  -4   1  -8       19.21       17.03      4.07 o
  -3   1  -8       21.83       19.52      2.48 o
  -2   1  -8      691.11      687.66     15.29 o
  -1   1  -8        8.11        6.53      1.82 o
   0   1  -8      180.18      172.38      7.80 o
   1   1  -8       32.53       36.33      3.82 o
   2   1  -8      289.60      279.13     10.13 o
   3   1  -8      327.49      309.19     16.54 o
   4   1  -8      132.66      123.74     10.96 o
   5   1  -8      143.25      145.10     12.58 o
   6   1  -8       29.89       37.66      9.06 o
   7   1  -8        3.41       -1.14      3.45 o
   8   1  -8        5.93        8.03      4.21 o
  -6   2  -8        0.34       -2.78      2.93 o
  -5   2  -8        6.19        0.15      2.97 o
  -4   2  -8        4.76        4.46      2.32 o
  -3   2  -8      231.17      232.27      8.02 o
  -2   2  -8       14.08       10.76      2.14 o
  -1   2  -8      400.60      412.29     12.00 o
   0   2  -8       15.01        9.39      2.56 o
   1   2  -8      143.82      137.87      6.37 o
   2   2  -8        7.24        5.25      1.27 o
   3   2  -8      258.17      281.80      8.52 o
   4   2  -8       26.04       19.10      3.81 o
   5   2  -8       55.18       54.71      6.50 o
   6   2  -8       15.60       17.67      4.80 o
   7   2  -8        5.59        1.25      2.68 o
   8   2  -8        1.59        1.50      3.12 o
  -6   3  -8       17.02       20.91      4.67 o
  -5   3  -8        1.15       -2.64      3.98 o
  -4   3  -8        4.80        0.67      3.18 o
  -3   3  -8       15.82       16.42      2.53 o
  -2   3  -8     1046.44     1084.64     19.53 o
  -1   3  -8       98.51      103.07      6.39 o
   0   3  -8      324.70      316.30     12.49 o
   1   3  -8      260.78      258.38      8.65 o
   2   3  -8      490.73      463.11      7.87 o
   3   3  -8      450.44      433.17     10.42 o
   4   3  -8       37.08       36.64      5.16 o
   5   3  -8      148.58      141.74     10.43 o
   6   3  -8       57.55       61.12      7.17 o
   7   3  -8       43.37       33.20      5.71 o
   8   3  -8       11.61       13.00      5.00 o
  -6   4  -8        1.88        2.71      3.63 o
  -5   4  -8       23.08       14.26     15.34 o
  -4   4  -8        2.36        1.24      3.65 o
  -3   4  -8      416.93      425.94     15.70 o
  -2   4  -8      164.01      157.72      7.92 o
  -1   4  -8       41.30       39.56      3.59 o
   0   4  -8       48.74       47.64      4.35 o
   1   4  -8      654.65      690.37     15.60 o
   2   4  -8      190.29      184.40      5.88 o
   3   4  -8      975.05      979.19     17.05 o
   4   4  -8      375.68      378.36     16.04 o
   5   4  -8       70.39       64.75      7.11 o
   6   4  -8       22.86       22.84      4.71 o
   7   4  -8       33.35       30.33      5.68 o
   8   4  -8        8.61        5.89      2.62 o
  -6   5  -8        8.39        9.78      4.30 o
  -5   5  -8        0.82       -0.95      3.94 o
  -4   5  -8       38.93       38.66      7.35 o
  -3   5  -8       81.47       80.56      9.48 o
  -2   5  -8      438.70      472.51     11.11 o
  -1   5  -8       46.90       48.22      4.92 o
   0   5  -8       68.26       69.81      5.32 o
   1   5  -8       39.30       40.59      4.16 o
   2   5  -8       50.36       53.01      4.10 o
   3   5  -8      246.92      239.25     11.00 o
   4   5  -8      538.72      518.49     23.34 o
   5   5  -8       35.27       35.62      6.71 o
   6   5  -8        1.44        6.20      3.33 o
   7   5  -8        7.42        3.10      3.21 o
   8   5  -8        2.42       -1.16      3.40 o
  -6   6  -8        0.36        0.29      3.75 o
  -5   6  -8      156.85      177.63     16.20 o
  -4   6  -8       10.61       15.23      5.92 o
  -3   6  -8      161.63      163.72     10.21 o
  -2   6  -8        7.36        9.50      3.14 o
  -1   6  -8      748.62      771.87     19.56 o
   0   6  -8      164.36      165.10      8.04 o
   1   6  -8      865.04      873.85     19.68 o
   2   6  -8      335.55      326.31      9.91 o
   3   6  -8      122.81      107.62     12.98 o
   4   6  -8       61.55       57.74      6.11 o
   5   6  -8       53.37       42.06      7.36 o
   6   6  -8       61.06       60.65      9.48 o
   7   6  -8       12.78       11.43      3.80 o
   8   6  -8       55.63       66.70      8.63 o
  -6   7  -8       12.95       14.90      5.82 o
  -5   7  -8        7.49        7.93      5.30 o
  -4   7  -8      104.34      121.98     12.74 o
  -3   7  -8        1.06        3.80      2.94 o
  -2   7  -8      406.34      391.58     15.62 o
  -1   7  -8      103.77      124.25     11.21 o
   0   7  -8      504.38      509.59     22.16 o
   1   7  -8      358.99      376.31     18.40 o
   2   7  -8      820.71      812.49     21.63 o
   3   7  -8       80.13       80.56      7.26 o
   4   7  -8       67.33       65.88      6.69 o
   5   7  -8       12.92        5.38      5.32 o
   6   7  -8       62.48       83.37     12.97 o
   7   7  -8       61.20       61.08      7.88 o
  -6   8  -8        1.02        4.42      2.84 o
  -5   8  -8       55.91       69.51     10.26 o
  -4   8  -8        4.13       10.81      4.40 o
  -3   8  -8       25.85       23.35      6.65 o
  -2   8  -8       34.35       29.09      4.85 o
  -1   8  -8       37.33       56.83      6.23 o
   0   8  -8       31.89       39.57      6.11 o
   1   8  -8      137.85      135.59     14.65 o
   2   8  -8       60.49       67.47      6.59 o
   3   8  -8       48.79       55.43      6.39 o
   4   8  -8      120.65      113.26      9.04 o
   5   8  -8        0.72       -3.21      2.79 o
   6   8  -8       50.08       49.06      8.41 o
   7   8  -8       25.08       26.90      6.66 o
  -5   9  -8        8.80       13.43      5.48 o
  -4   9  -8       59.29       71.25      9.59 o
  -3   9  -8        3.71        2.36      2.91 o
  -2   9  -8       22.65       23.41      4.55 o
  -1   9  -8       25.35       24.69      4.42 o
   0   9  -8      353.82      367.93     24.68 o
   1   9  -8      178.27      174.71     13.39 o
   2   9  -8      129.43      131.26      9.55 o
   3   9  -8       17.91       23.26      4.51 o
   4   9  -8       85.72       87.71      8.32 o
   5   9  -8       25.65       23.12      4.80 o
   6   9  -8       17.15       17.87      7.45 o
   7   9  -8       30.11       38.37      7.81 o
  -5  10  -8       37.59       44.21      8.44 o
  -4  10  -8        0.83       -2.72      4.67 o
  -3  10  -8        2.23        3.50      2.62 o
  -2  10  -8       22.61       25.57      4.78 o
  -1  10  -8      230.29      242.68     12.83 o
   0  10  -8       42.23       49.25      6.30 o
   1  10  -8      369.43      377.54     19.96 o
   2  10  -8       50.34       47.15      5.95 o
   3  10  -8       66.55       78.81      7.89 o
   4  10  -8       11.63       17.69      4.63 o
   5  10  -8       28.42       26.85      4.90 o
   6  10  -8        5.23        0.19      2.92 o
   7  10  -8        7.23        0.71      3.86 o
  -4  11  -8        3.05       -0.62      3.30 o
  -3  11  -8        1.96        1.65      3.12 o
  -2  11  -8      217.16      232.18     13.17 o
  -1  11  -8       11.78       11.53      4.13 o
   0  11  -8       31.15       30.77      5.09 o
   1  11  -8       39.82       41.73     10.90 o
   2  11  -8       25.92       16.86      4.49 o
   3  11  -8       15.45       11.33      5.15 o
   4  11  -8       38.52       43.29      6.44 o
   5  11  -8       14.84       13.58      3.92 o
   6  11  -8        8.11        5.83      3.57 o
  -4  12  -8        0.47      -14.91      9.94 o
  -3  12  -8       10.79        4.02      3.53 o
  -2  12  -8       14.10       15.62      5.09 o
  -1  12  -8        1.48        0.03      3.93 o
   0  12  -8       24.54       27.67      5.38 o
   1  12  -8      157.85      171.32     14.61 o
   2  12  -8        1.13        6.45      2.96 o
   3  12  -8       22.00       16.94      4.31 o
   4  12  -8       53.59       56.89      7.86 o
   5  12  -8        3.93        6.27      3.96 o
   6  12  -8       15.15       18.05      5.69 o
  -3  13  -8        0.76       -0.29      6.69 o
  -2  13  -8        4.09       10.29      6.12 o
  -1  13  -8       11.84       15.23      4.08 o
   0  13  -8       54.28       57.94      7.62 o
   1  13  -8       27.50       38.36      7.54 o
   2  13  -8       23.94       30.55      5.86 o
   3  13  -8        7.88       12.12      3.69 o
   4  13  -8       19.69       23.78      5.06 o
   5  13  -8       24.41       40.77      7.13 o
  -3  14  -8       21.25       34.09     11.33 o
  -2  14  -8       11.87       15.09      5.42 o
  -1  14  -8       27.15       29.67      7.84 o
   0  14  -8        0.47       -0.10      3.30 o
   1  14  -8        3.66        2.38      3.09 o
   2  14  -8        3.14        6.40      3.60 o
   3  14  -8       35.13       54.79      8.08 o
   4  14  -8       13.42       16.80      5.62 o
  -2  15  -8       68.63       96.57     12.50 o
  -1  15  -8        2.79        2.33      3.64 o
   0  15  -8        0.39        0.01      5.17 o
   1  15  -8        2.44       -1.83      3.59 o
   2  15  -8        0.57        2.82      3.39 o
   3  15  -8       15.92       30.90      6.31 o
   0  16  -8        0.53        4.69      4.84 o
   1  16  -8       19.35       16.25      8.41 o
   2  16  -8        0.56        6.30      6.64 o
  -7   1  -7       13.27        8.61      4.11 o
  -6   1  -7       10.37       12.18      5.17 o
  -5   1  -7      237.88      234.61     13.87 o
  -4   1  -7      129.25      131.89      8.79 o
  -3   1  -7     1368.25     1382.31     16.73 o
  -2   1  -7       79.81       78.28      4.82 o
  -1   1  -7      537.31      518.96     12.35 o
   0   1  -7      180.67      191.15      7.64 o
   1   1  -7       65.97       60.85      4.67 o
   2   1  -7      146.11      152.37      6.50 o
   3   1  -7      444.37      453.92     15.45 o
   4   1  -7      506.46      502.74     17.21 o
   5   1  -7       90.03       94.51      9.65 o
   6   1  -7       37.28       32.00      6.62 o
   7   1  -7       37.37       37.65      6.74 o
   8   1  -7       27.46       30.97      6.34 o
  -7   2  -7        0.14        1.87      4.04 o
  -6   2  -7      120.24      137.89     14.27 o
  -5   2  -7       16.87       13.77      3.67 o
  -4   2  -7      863.19      851.14     24.75 o
  -3   2  -7      372.55      373.86      9.41 o
  -2   2  -7      106.86      104.35      5.18 o
  -1   2  -7      375.19      376.18     10.65 o
   0   2  -7      605.05      634.68     12.17 o
   1   2  -7       27.96       25.38      2.97 o
   2   2  -7      110.93      127.42      4.01 o
   3   2  -7      536.67      553.99     17.06 o
   4   2  -7      510.21      514.84     17.50 o
   5   2  -7      298.75      278.01     13.68 o
   6   2  -7       26.67       22.85      4.45 o
   7   2  -7      133.69      130.22     12.19 o
   8   2  -7       15.77        8.94      9.57 o
  -7   3  -7        4.52        8.53      4.51 o
  -6   3  -7        1.86       -0.58      3.57 o
  -5   3  -7       19.13       15.43      4.30 o
  -4   3  -7       37.15       37.30      5.71 o
  -3   3  -7      211.38      214.03      8.50 o
  -2   3  -7      125.75      122.54      5.75 o
  -1   3  -7      340.39      334.00      8.74 o
   0   3  -7       48.52       57.75      3.90 o
   1   3  -7       97.20      108.79      7.29 o
   2   3  -7      387.94      387.69      7.97 o
   3   3  -7      146.45      154.23      8.18 o
   4   3  -7       91.43       82.84      7.18 o
   5   3  -7       92.26       79.59      7.44 o
   6   3  -7       23.06       22.00      4.57 o
   7   3  -7       18.08       11.76      4.08 o
   8   3  -7       41.75       44.84      7.54 o
  -7   4  -7        0.48        1.26      3.65 o
  -6   4  -7        8.00        3.45      3.30 o
  -5   4  -7       17.93       17.91      4.29 o
  -4   4  -7      306.88      329.43     19.12 o
  -3   4  -7       67.19       77.85      5.16 o
  -2   4  -7     1087.00     1079.32     17.01 o
  -1   4  -7       44.37       49.70      4.00 o
   0   4  -7      565.93      570.55     13.22 o
   1   4  -7       29.30       27.37      4.33 o
   2   4  -7      714.12      698.04     11.35 o
   3   4  -7      109.59      115.83      7.22 o
   4   4  -7      381.18      374.43     18.75 o
   5   4  -7       15.15       13.95      3.74 o
   6   4  -7       62.52       58.08      7.04 o
   7   4  -7       44.03       37.89      5.76 o
   8   4  -7        5.81        3.79      3.18 o
  -7   5  -7        6.17       14.54      6.56 o
  -6   5  -7       12.32       14.82      4.35 o
  -5   5  -7       52.76       35.74      6.81 o
  -4   5  -7       50.78       48.64      7.96 o
  -3   5  -7      913.65      923.45     17.67 o
  -2   5  -7      201.33      207.33      7.95 o
  -1   5  -7      771.64      801.21     15.87 o
   0   5  -7      810.70      844.32     16.38 o
   1   5  -7      188.59      172.26      8.25 o
   2   5  -7      122.70      127.22      5.16 o
   3   5  -7      204.13      184.74     13.86 o
   4   5  -7      651.54      659.04     25.12 o
   5   5  -7       77.49       76.75      9.31 o
   6   5  -7      172.48      157.33     13.70 o
   7   5  -7       72.76       68.26      7.92 o
   8   5  -7       14.69       14.45      4.44 o
  -6   6  -7       61.50       62.10      9.45 o
  -5   6  -7        6.46        9.87      4.41 o
  -4   6  -7       45.22       49.73      7.93 o
  -3   6  -7       74.67       70.58      6.63 o
  -2   6  -7       46.56       52.04      4.37 o
  -1   6  -7       98.61       91.01      7.71 o
   0   6  -7      543.58      577.65     16.84 o
   1   6  -7      220.43      237.22      8.95 o
   2   6  -7       28.47       27.30      4.13 o
   3   6  -7      101.44      106.99      7.58 o
   4   6  -7      167.00      168.28     12.89 o
   5   6  -7       65.24       65.99      8.64 o
   6   6  -7       36.90       44.24      7.55 o
   7   6  -7      191.19      202.08     13.30 o
   8   6  -7        3.36        9.83      3.83 o
  -6   7  -7        0.91        6.19      4.58 o
  -5   7  -7       61.14       63.30      9.33 o
  -4   7  -7        3.45        1.30      4.03 o
  -3   7  -7       30.04       27.45      6.63 o
  -2   7  -7      129.25      135.79      7.15 o
  -1   7  -7       95.63      103.89      7.39 o
   0   7  -7       89.81      111.12      8.00 o
   1   7  -7      250.94      271.36     11.60 o
   2   7  -7      219.81      210.45     11.07 o
   3   7  -7       38.98       47.53      5.50 o
   4   7  -7      119.81      110.19      8.63 o
   5   7  -7        5.90       10.96      3.69 o
   6   7  -7      121.88      120.69     12.38 o
   7   7  -7       11.38       16.29      4.97 o
   8   7  -7       20.37       10.68      4.37 o
  -6   8  -7       37.52       44.65      8.71 o
  -5   8  -7        7.63        5.21      4.02 o
  -4   8  -7       24.43       31.41      9.92 o
  -3   8  -7       65.09       59.51      6.28 o
  -2   8  -7      554.31      570.06     14.83 o
  -1   8  -7      263.30      277.47     12.33 o
   0   8  -7      969.03      947.10     23.18 o
   1   8  -7       38.03       45.89      5.56 o
   2   8  -7      211.91      205.81     11.01 o
   3   8  -7       51.91       43.43      5.52 o
   4   8  -7      276.01      263.53     13.48 o
   5   8  -7       35.58       25.20      5.26 o
   6   8  -7      129.94      119.89     12.78 o
   7   8  -7       55.73       53.56      8.45 o
   8   8  -7        4.64        8.72      4.44 o
  -6   9  -7        3.62        5.41      4.15 o
  -5   9  -7       30.27       21.41      5.72 o
  -4   9  -7        6.40        0.96      5.42 o
  -3   9  -7      401.16      423.89     16.83 o
  -2   9  -7      158.30      172.97      8.62 o
  -1   9  -7      160.15      179.99     11.62 o
   0   9  -7      270.80      284.15     13.22 o
   1   9  -7       57.41       60.57      6.48 o
   2   9  -7       64.31       61.00      6.34 o
   3   9  -7      122.42      122.27      9.24 o
   4   9  -7      436.58      449.58     18.22 o
   5   9  -7        6.14        5.72      2.76 o
   6   9  -7      105.04       97.86     11.65 o
   7   9  -7       35.21       32.70      7.10 o
  -5  10  -7        5.85        8.42      5.57 o
  -4  10  -7       40.23       31.31      5.49 o
  -3  10  -7       25.16       24.94      4.38 o
  -2  10  -7      597.48      628.90     16.56 o
  -1  10  -7       15.16       19.79      4.35 o
   0  10  -7       18.00       15.24      5.76 o
   1  10  -7      162.67      176.36     10.92 o
   2  10  -7        7.99        5.96      2.50 o
   3  10  -7       71.69       69.35      7.31 o
   4  10  -7      199.81      199.01     12.72 o
   5  10  -7       30.10       34.22      5.45 o
   6  10  -7       13.31       18.21      5.36 o
   7  10  -7       65.66       71.76     10.39 o
  -5  11  -7       11.01       20.68      9.18 o
  -4  11  -7        9.58       10.00      5.16 o
  -3  11  -7        9.53       11.71      3.22 o
  -2  11  -7      110.43      117.41      7.79 o
  -1  11  -7      102.63      111.02      8.72 o
   0  11  -7        6.49        5.16      7.34 o
   1  11  -7      137.36      134.80      9.91 o
   2  11  -7        2.84        3.88      2.28 o
   3  11  -7       32.25       27.62      5.02 o
   4  11  -7      107.55      101.81      9.37 o
   5  11  -7       31.41       34.59      5.95 o
   6  11  -7       35.87       36.11      5.91 o
   7  11  -7        9.98        5.90      3.94 o
  -5  12  -7        5.80       10.71      5.08 o
  -4  12  -7       76.14       77.38     10.10 o
  -3  12  -7       24.58       22.24      5.88 o
  -2  12  -7      114.58      138.91     13.37 o
  -1  12  -7       15.67       18.13      4.79 o
   0  12  -7       18.26       18.87      4.96 o
   1  12  -7        2.02        4.63      3.11 o
   2  12  -7       27.64       22.98      4.71 o
   3  12  -7       38.35       33.28      5.32 o
   4  12  -7       40.73       45.60      6.83 o
   5  12  -7        4.80        5.87      3.25 o
   6  12  -7        8.90        4.08      6.11 o
  -4  13  -7        2.84       -2.56      6.40 o
  -3  13  -7       63.58       66.55     13.87 o
  -2  13  -7       55.39       57.42      9.49 o
  -1  13  -7       26.17       24.78      4.60 o
   0  13  -7        0.67        2.91      2.74 o
   1  13  -7       56.58       62.41      8.71 o
   2  13  -7        4.33        1.13      2.87 o
   3  13  -7       12.15       10.56      3.57 o
   4  13  -7       59.18       60.42      7.93 o
   5  13  -7        4.08        4.20      3.98 o
   6  13  -7       16.62       17.59      6.58 o
  -4  14  -7       29.11       19.03      7.06 o
  -3  14  -7        0.27        2.69      5.40 o
  -2  14  -7      106.05      109.78     12.81 o
  -1  14  -7        3.13       -0.40      2.52 o
   0  14  -7       14.27       17.12      6.02 o
   1  14  -7       48.11       54.02      8.73 o
   2  14  -7        0.50       -0.53      2.70 o
   3  14  -7       11.52       11.84      5.46 o
   4  14  -7       14.96        7.25      3.69 o
   5  14  -7        4.01        7.11      4.13 o
  -3  15  -7       42.94       62.42     13.85 o
  -2  15  -7        7.74       20.00      9.70 o
  -1  15  -7        1.13        0.89      2.88 o
   0  15  -7       17.80       20.19      5.12 o
   1  15  -7       35.60       34.07      7.83 o
   2  15  -7        2.06       -1.02      2.82 o
   3  15  -7       13.15       16.50      5.02 o
   4  15  -7        2.69        3.23      6.61 o
  -2  16  -7        8.32       18.57     10.62 o
  -1  16  -7        5.77        4.34      3.12 o
   0  16  -7       10.09        8.87      4.81 o
   1  16  -7        0.69       -1.83      7.94 o
   2  16  -7       15.41       14.87      4.42 o
   3  16  -7       16.00       25.61      5.76 o
   0  17  -7        1.66        6.38      5.32 o
   1  17  -7       27.99       27.19      8.83 o
  -7   0  -6      338.96      385.65     34.66 o
  -6   0  -6      166.78      218.04     25.10 o
  -5   0  -6     1344.42     1410.40     56.88 o
  -4   0  -6      101.63      104.10      9.99 o
  -3   0  -6      406.68      376.10     11.06 o
  -2   0  -6      438.49      411.71     12.18 o
  -1   0  -6     2282.88     2427.62     39.62 o
   0   0  -6      674.97      749.93     19.42 o
   1   0  -6     6391.84     6669.54     58.27 o
   2   0  -6     1155.95     1167.61     38.10 o
   3   0  -6      444.23      432.93     24.55 o
   4   0  -6      111.23      111.45     13.51 o
   5   0  -6       37.72       25.48      7.49 o
   6   0  -6      467.28      424.73     28.52 o
   7   0  -6       74.41       82.29     13.58 o
   8   0  -6       35.78       43.75     10.60 o
  -7   1  -6       23.93       30.85     10.43 o
  -6   1  -6      283.39      273.60     19.25 o
  -5   1  -6      141.70      144.40     10.91 o
  -4   1  -6       61.96       52.06      4.84 o
  -3   1  -6      106.66      105.66      4.19 o
  -2   1  -6      430.44      437.14      9.47 o
  -1   1  -6      874.48      925.77     18.76 o
   0   1  -6      265.19      278.46      8.52 o
   1   1  -6     2838.71     3080.85     25.08 o
   2   1  -6      224.88      212.28      9.41 o
   3   1  -6      429.24      432.48     14.18 o
   4   1  -6       16.02       17.14      3.29 o
   5   1  -6       44.11       39.73      4.99 o
   6   1  -6       61.89       60.72      8.09 o
   7   1  -6      228.28      236.29     15.89 o
   8   1  -6        3.35        1.22      3.80 o
  -7   2  -6       62.49       73.60     11.03 o
  -6   2  -6       18.85       21.51      6.28 o
  -5   2  -6       40.41       39.80      5.94 o
  -4   2  -6       88.77       99.08      8.21 o
  -3   2  -6       77.33       83.64      3.89 o
  -2   2  -6       15.52       14.76      1.55 o
  -1   2  -6       75.78       75.49      5.04 o
   0   2  -6      504.01      532.26     10.24 o
   1   2  -6      111.24      119.66      7.28 o
   2   2  -6      482.93      471.63      9.19 o
   3   2  -6      125.42      135.54      8.14 o
   4   2  -6       82.38       84.93      6.89 o
   5   2  -6       10.44       12.62      3.11 o
   6   2  -6       33.74       35.93      5.10 o
   7   2  -6        2.40        3.95      2.08 o
   8   2  -6       14.62       15.81      4.87 o
  -7   3  -6       23.30       31.05      8.01 o
  -6   3  -6      360.68      366.65     22.36 o
  -5   3  -6      102.79       94.36      8.68 o
  -4   3  -6      382.33      398.30     16.20 o
  -3   3  -6       11.19       12.86      1.94 o
  -2   3  -6      906.37      891.56     14.03 o
  -1   3  -6      219.55      219.71      7.48 o
   0   3  -6      530.78      537.86     11.68 o
   1   3  -6     1686.46     1786.70     18.54 o
   2   3  -6     1069.84     1058.07     15.29 o
   3   3  -6      406.86      429.22     17.78 o
   4   3  -6      192.28      191.61     12.71 o
   5   3  -6      111.74      119.01      8.63 o
   6   3  -6       21.39       18.08      3.87 o
   7   3  -6      121.57      115.99      9.32 o
   8   3  -6        1.27        1.73      2.31 o
  -7   4  -6      130.51      144.91     19.43 o
  -6   4  -6       27.38       24.74      4.86 o
  -5   4  -6      177.09      176.61     11.77 o
  -4   4  -6       35.87       40.57      5.49 o
  -3   4  -6       39.80       44.34      3.55 o
  -2   4  -6      704.79      693.37     11.79 o
  -1   4  -6      363.00      364.90      8.88 o
   0   4  -6      104.50      116.14      5.57 o
   1   4  -6     1035.58     1083.02     15.40 o
   2   4  -6      603.51      574.03      9.95 o
   3   4  -6      123.04      128.77      6.40 o
   4   4  -6      357.37      386.74     18.06 o
   5   4  -6       18.59       24.04      5.55 o
   6   4  -6      136.87      124.52      9.31 o
   7   4  -6       39.84       42.23      5.90 o
   8   4  -6        7.49        7.43      2.07 o
  -7   5  -6        5.71       12.41      5.78 o
  -6   5  -6        6.30        4.96      2.50 o
  -5   5  -6        0.06       -0.91      2.31 o
  -4   5  -6       42.17       50.75     10.91 o
  -3   5  -6       18.24       16.77      1.82 o
  -2   5  -6      141.35      140.59      6.13 o
  -1   5  -6       44.92       48.07      3.90 o
   0   5  -6      340.10      330.45      9.62 o
   1   5  -6       13.45       18.68      1.81 o
   2   5  -6        1.82        4.78      2.34 o
   3   5  -6       37.19       23.43      2.74 o
   4   5  -6       15.37        8.15      2.27 o
   5   5  -6       41.95       44.03      6.92 o
   6   5  -6       19.49       18.87      4.56 o
   7   5  -6       50.83       39.00      5.69 o
   8   5  -6        0.80       -1.35      2.43 o
  -7   6  -6        7.66        5.57      4.11 o
  -6   6  -6        9.63        8.02      3.24 o
  -5   6  -6       18.71       18.94      4.80 o
  -4   6  -6       42.80       53.00      7.24 o
  -3   6  -6        8.17        8.17      1.57 o
  -2   6  -6      161.80      167.03      7.09 o
  -1   6  -6      149.85      152.05      6.82 o
   0   6  -6      221.05      223.23      9.98 o
   1   6  -6      221.51      212.88      9.54 o
   2   6  -6      290.55      298.19     11.69 o
   3   6  -6      212.10      213.37     11.44 o
   4   6  -6       54.74       47.72      6.89 o
   5   6  -6       58.78       55.15      7.79 o
   6   6  -6        1.82        1.80      2.62 o
   7   6  -6        4.14        2.34      3.33 o
   8   6  -6        6.18        8.36      5.01 o
  -7   7  -6        0.22        8.63      5.00 o
  -6   7  -6       40.83       42.24      8.11 o
  -5   7  -6       12.01       14.88      5.21 o
  -4   7  -6       37.64       36.10     10.02 o
  -3   7  -6        7.83       12.23      2.60 o
  -2   7  -6      498.03      502.74     12.74 o
  -1   7  -6       42.37       47.24      4.01 o
   0   7  -6       41.20       38.58      5.30 o
   1   7  -6      433.92      434.07     14.20 o
   2   7  -6      183.46      178.88     10.77 o
   3   7  -6      239.98      248.03     11.70 o
   4   7  -6       94.87       99.56     10.06 o
   5   7  -6      178.74      176.40     16.35 o
   6   7  -6       16.80       10.63      8.50 o
   7   7  -6       99.21      100.95     11.36 o
   8   7  -6        0.56       -2.62      3.65 o
  -7   8  -6        1.37       -2.31      6.65 o
  -6   8  -6       11.06        4.48      8.11 o
  -5   8  -6       81.14       71.42      9.37 o
  -4   8  -6        0.48        0.28      3.80 o
  -3   8  -6      162.14      157.80      9.66 o
  -2   8  -6       39.76       38.56      3.95 o
  -1   8  -6       60.38       63.72      4.93 o
   0   8  -6      274.71      263.44     13.80 o
   1   8  -6      118.32      123.14      7.97 o
   2   8  -6        4.55        6.67      2.49 o
   3   8  -6       34.48       34.88      4.87 o
   4   8  -6      104.80       99.74      8.11 o
   5   8  -6        9.43        5.93      3.25 o
   6   8  -6      119.27      129.16     12.70 o
   7   8  -6       14.08        9.76      5.34 o
   8   8  -6        3.96        8.96      4.72 o
  -6   9  -6       21.00       30.91      6.98 o
  -5   9  -6       15.07        5.86      2.93 o
  -4   9  -6       71.38       71.67      8.99 o
  -3   9  -6      127.62      139.16      9.24 o
  -2   9  -6       75.59       72.59      5.45 o
  -1   9  -6      104.22      105.38      6.44 o
   0   9  -6      273.02      260.20     14.45 o
   1   9  -6       55.63       49.70      5.84 o
   2   9  -6       65.26       65.48      6.42 o
   3   9  -6      110.58      105.84      8.34 o
   4   9  -6       33.37       35.94      5.02 o
   5   9  -6       71.09       65.86      8.98 o
   6   9  -6        5.26        8.63      4.48 o
   7   9  -6       30.72       34.05      6.80 o
  -6  10  -6        2.71        4.28      6.49 o
  -5  10  -6       12.54       18.54      5.74 o
  -4  10  -6       25.82       15.58      5.83 o
  -3  10  -6        1.35        0.65      2.33 o
  -2  10  -6       43.59       54.75      5.00 o
  -1  10  -6       44.40       52.87      4.75 o
   0  10  -6       67.42       58.37      9.48 o
   1  10  -6       87.82       85.89      7.33 o
   2  10  -6      172.21      150.57      9.98 o
   3  10  -6      104.94      107.30      8.89 o
   4  10  -6       33.92       30.53      4.95 o
   5  10  -6       46.68       39.43      5.78 o
   6  10  -6        2.85        9.07      5.94 o
   7  10  -6        1.93        0.32      7.82 o
  -6  11  -6       33.28       46.01      8.96 o
  -5  11  -6        7.60        6.49      3.73 o
  -4  11  -6       53.21       45.40      6.81 o
  -3  11  -6       96.64       97.29     10.00 o
  -2  11  -6        7.50       11.19      2.62 o
  -1  11  -6       76.02       84.23      6.09 o
   0  11  -6       52.91       52.52      7.33 o
   1  11  -6       56.60       52.76      6.12 o
   2  11  -6       22.75       19.41      3.89 o
   3  11  -6      142.39      135.37     10.19 o
   4  11  -6       19.88       22.48      4.14 o
   5  11  -6       82.13       77.47      8.39 o
   6  11  -6       12.02        6.02      3.20 o
   7  11  -6       22.51       25.08      6.87 o
  -5  12  -6       68.53       81.93     13.37 o
  -4  12  -6       17.48        5.67      4.30 o
  -3  12  -6      354.74      390.86     20.15 o
  -2  12  -6        0.59        2.95      2.24 o
  -1  12  -6      161.83      172.16     11.18 o
   0  12  -6       78.03       82.00      9.81 o
   1  12  -6       39.38       31.88      4.93 o
   2  12  -6        7.80       10.05      3.29 o
   3  12  -6       99.00       91.12      8.95 o
   4  12  -6      104.40      107.82     10.05 o
   5  12  -6        7.08        5.85      2.77 o
   6  12  -6       25.61       21.49      5.58 o
  -5  13  -6       30.87       43.31     10.01 o
  -4  13  -6       39.33       48.94      7.83 o
  -3  13  -6       57.43       62.11     12.85 o
  -2  13  -6       10.83       11.72      3.74 o
  -1  13  -6       43.17       53.81      6.84 o
   0  13  -6       67.31       73.58     14.08 o
   1  13  -6      117.83      119.88     10.23 o
   2  13  -6       46.68       41.18      6.10 o
   3  13  -6      113.36      111.97     10.18 o
   4  13  -6       18.84       14.51      4.27 o
   5  13  -6       24.44       24.48      5.09 o
   6  13  -6        1.24        2.63      3.07 o
  -4  14  -6       15.53       13.65      5.93 o
  -3  14  -6       18.53       21.07      8.21 o
  -2  14  -6       14.21       32.78      7.03 o
  -1  14  -6        4.96        3.46      3.37 o
   0  14  -6        4.70        0.86      6.61 o
   1  14  -6       72.28       83.52      9.08 o
   2  14  -6       30.27       19.66      4.57 o
   3  14  -6       17.99       15.08      3.99 o
   4  14  -6        2.39        5.00      2.66 o
   5  14  -6        3.87        4.42      2.56 o
  -3  15  -6       19.70       11.42      4.42 o
  -2  15  -6        1.13       10.24      7.38 o
  -1  15  -6       14.69       21.04      5.02 o
   0  15  -6       30.25       33.91      7.28 o
   1  15  -6        5.22        4.74      3.09 o
   2  15  -6        6.36        8.54      3.82 o
   3  15  -6       31.39       24.23      5.07 o
   4  15  -6        7.12       19.15      5.73 o
   5  15  -6        2.04        8.41      7.76 o
  -2  16  -6       13.59       23.74     10.13 o
  -1  16  -6       19.16       30.84     14.07 o
   0  16  -6       40.87       36.93     12.16 o
   1  16  -6        7.61        4.54      3.53 o
   2  16  -6        9.63       -0.76      6.46 o
   3  16  -6       14.59        8.78      8.62 o
   4  16  -6       21.75       20.19     11.20 o
  -1  17  -6        7.12       11.98      6.15 o
   0  17  -6       16.49       16.22     10.28 o
   1  17  -6       20.11       24.82     11.00 o
   2  17  -6        4.67        4.67      6.07 o
   3  17  -6       16.71       10.91      8.64 o
  -8   1  -5       13.56        8.66      5.34 o
  -7   1  -5       76.45       83.66     11.03 o
  -6   1  -5       62.51       64.15      9.55 o
  -5   1  -5      157.16      161.93     13.13 o
  -4   1  -5       68.41       69.64      6.45 o
  -3   1  -5      580.09      590.08      9.34 o
  -2   1  -5      358.28      398.37      7.67 o
  -1   1  -5     1297.39     1313.27     16.48 o
   0   1  -5     3750.70     3972.71     46.83 o
   1   1  -5      311.84      287.50      7.90 o
   2   1  -5      130.54      139.78      7.05 o
   3   1  -5       73.20       72.82      5.58 o
   4   1  -5      321.24      326.89     12.30 o
   5   1  -5       10.42        9.16      3.31 o
   6   1  -5       95.70       86.51      7.39 o
   7   1  -5       13.61       11.28      3.51 o
   8   1  -5       15.20       11.42      4.17 o
  -8   2  -5       29.88       26.63      7.52 o
  -7   2  -5       23.05       23.65      6.21 o
  -6   2  -5      212.24      187.91     15.25 o
  -5   2  -5      119.07      119.19      9.13 o
  -4   2  -5      207.90      228.27     11.57 o
  -3   2  -5      774.40      795.54     16.47 o
  -2   2  -5      350.27      387.46      7.70 o
  -1   2  -5     1633.29     1640.59     16.72 o
   0   2  -5     3259.83     3405.71     37.75 o
   1   2  -5     1212.94     1204.50     17.05 o
   2   2  -5      130.44      117.54      6.38 o
   3   2  -5      154.53      147.19      9.77 o
   4   2  -5      117.38      137.26      8.22 o
   5   2  -5       68.04       71.80      6.56 o
   6   2  -5       27.70       32.92      4.88 o
   7   2  -5      420.60      404.07     16.37 o
   8   2  -5        0.82        1.49      3.70 o
  -8   3  -5        5.86        1.59      4.55 o
  -7   3  -5       17.67       21.70      6.32 o
  -6   3  -5       37.44       34.33      7.32 o
  -5   3  -5       70.91       66.49      6.87 o
  -4   3  -5       63.82       72.72      6.63 o
  -3   3  -5      201.59      200.99      5.93 o
  -2   3  -5       98.22       98.91      3.89 o
  -1   3  -5      167.49      161.28      5.64 o
   0   3  -5      981.31     1034.10     14.86 o
   1   3  -5      330.96      350.42      6.68 o
   2   3  -5       21.00       23.73      1.97 o
   3   3  -5        2.96        5.25      1.89 o
   4   3  -5       95.43       91.26      8.28 o
   5   3  -5        2.69        4.65      3.35 o
   6   3  -5       82.94       75.24      7.02 o
   7   3  -5       15.32       13.52      3.60 o
   8   3  -5       19.61       20.60      5.73 o
  -8   4  -5       49.82       68.47     15.75 o
  -7   4  -5       15.94       26.53      6.82 o
  -6   4  -5       42.14       51.43      8.39 o
  -5   4  -5       13.55       12.22      3.16 o
  -4   4  -5       99.89      108.11      8.22 o
  -3   4  -5      156.74      175.01      7.47 o
  -2   4  -5      346.91      357.03      8.46 o
  -1   4  -5      617.82      643.97     10.83 o
   0   4  -5      283.61      289.43      8.11 o
   1   4  -5      113.47      124.18      4.29 o
   2   4  -5       59.01       56.25      2.99 o
   3   4  -5      262.46      251.38      9.39 o
   4   4  -5        6.92        8.57      2.06 o
   5   4  -5       48.45       58.88      7.38 o
   6   4  -5        6.29        8.23      5.83 o
   7   4  -5       13.32       10.13      2.22 o
   8   4  -5        2.13       12.96      5.12 o
  -7   5  -5       10.12       10.43      7.07 o
  -6   5  -5        0.68        2.96      2.46 o
  -5   5  -5      247.46      247.35     11.41 o
  -4   5  -5      214.33      219.77     10.02 o
  -3   5  -5      783.79      801.66     26.59 o
  -2   5  -5      196.48      203.07      6.87 o
  -1   5  -5      501.16      504.11     11.40 o
   0   5  -5     1028.88     1067.96     23.32 o
   1   5  -5      190.02      187.90      5.49 o
   2   5  -5      126.73      120.03      4.11 o
   3   5  -5       91.84       77.41      4.81 o
   4   5  -5      196.60      213.49      8.87 o
   5   5  -5       20.95       20.23      3.16 o
   6   5  -5      159.00      155.35     12.35 o
   7   5  -5        3.85        3.90      2.43 o
   8   5  -5        1.35        0.15      3.50 o
  -7   6  -5        1.30        5.59      2.21 o
  -6   6  -5       97.82       86.61      7.48 o
  -5   6  -5       80.83       83.30      8.14 o
  -4   6  -5       79.46       83.43      7.46 o
  -3   6  -5      243.40      250.40      7.32 o
  -2   6  -5        6.84        8.21      1.51 o
  -1   6  -5       90.40       85.99      5.32 o
   0   6  -5      425.99      411.04     30.22 o
   1   6  -5      395.59      390.01     12.48 o
   2   6  -5        1.98        3.40      2.57 o
   3   6  -5        7.11       11.26      3.88 o
   4   6  -5       40.54       49.91      6.91 o
   5   6  -5       53.62       67.66      8.78 o
   6   6  -5       20.13       13.90      3.76 o
   7   6  -5      186.09      176.79     14.18 o
   8   6  -5        0.29        0.69      3.05 o
  -7   7  -5       12.35       18.78      4.73 o
  -6   7  -5       49.85       45.86      5.64 o
  -5   7  -5        3.86        1.81      1.89 o
  -4   7  -5       54.18       56.22      6.19 o
  -3   7  -5       21.97       20.21      3.21 o
  -2   7  -5      196.95      201.72      7.86 o
  -1   7  -5       69.31       72.55      4.68 o
   0   7  -5      310.23      280.64     13.25 o
   1   7  -5      176.35      169.22      8.63 o
   2   7  -5      127.91      131.35      7.90 o
   3   7  -5       55.59       46.12      4.85 o
   4   7  -5      104.73      109.80      9.98 o
   5   7  -5        1.88        0.84      5.00 o
   6   7  -5       18.16       20.91      4.50 o
   7   7  -5        7.88       10.50      3.03 o
   8   7  -5        7.82        5.65      4.67 o
  -7   8  -5        0.16        3.48      2.98 o
  -6   8  -5       39.51       42.95      6.34 o
  -5   8  -5       44.13       38.05      5.77 o
  -4   8  -5      269.86      283.44     13.70 o
  -3   8  -5      114.09      121.32      5.90 o
  -2   8  -5      164.58      165.21      7.39 o
  -1   8  -5      234.24      252.60      8.92 o
   0   8  -5      140.35      157.18     10.43 o
   1   8  -5      157.33      149.70      8.50 o
   2   8  -5       56.29       52.68      5.42 o
   3   8  -5      198.41      197.65     10.60 o
   4   8  -5        1.86        4.92      2.63 o
   5   8  -5       49.87       50.78      5.92 o
   6   8  -5       10.26       10.06      3.67 o
   7   8  -5       23.94       19.88      4.86 o
   8   8  -5        0.90        0.81      4.66 o
  -7   9  -5        0.87       -0.66      4.08 o
  -6   9  -5        1.01        3.35      2.71 o
  -5   9  -5       63.86       57.12      6.94 o
  -4   9  -5      102.16      110.23      8.03 o
  -3   9  -5       53.59       56.07      4.37 o
  -2   9  -5       32.44       35.03      3.53 o
  -1   9  -5       46.13       45.22      3.75 o
   0   9  -5      126.46      147.01     10.61 o
   1   9  -5        4.96        3.30      2.60 o
   2   9  -5       11.38        7.34      3.09 o
   3   9  -5       26.85       23.88      3.35 o
   4   9  -5       17.50        9.85      3.54 o
   5   9  -5        6.23        1.75      2.32 o
   6   9  -5       14.76       16.54      5.38 o
   7   9  -5        0.84       -3.80      3.73 o
   8   9  -5        2.51       -0.68      4.14 o
  -6  10  -5       18.22       10.25      3.32 o
  -5  10  -5        9.00        5.64      2.17 o
  -4  10  -5       56.78       59.97      5.83 o
  -3  10  -5       23.08       21.54      2.95 o
  -2  10  -5      104.90      114.02      6.16 o
  -1  10  -5       63.92       64.09      4.77 o
   0  10  -5       10.07       11.74      8.65 o
   1  10  -5       31.30       37.76      5.17 o
   2  10  -5       28.40       25.43      4.79 o
   3  10  -5       29.39       26.46      3.59 o
   4  10  -5        6.79        2.98      2.32 o
   5  10  -5       40.49       35.26      5.40 o
   6  10  -5        1.68       -0.29      2.50 o
   7  10  -5       25.11       22.28      6.14 o
  -6  11  -5        5.95        7.58      3.94 o
  -5  11  -5       24.24       25.62      4.76 o
  -4  11  -5       33.97       39.97      4.83 o
  -3  11  -5      127.68      125.58      7.00 o
  -2  11  -5      176.50      183.32      9.79 o
  -1  11  -5      115.35      106.68      8.97 o
   0  11  -5      103.50      106.27     11.00 o
   1  11  -5       42.41       52.62      6.08 o
   2  11  -5      218.98      211.77     12.31 o
   3  11  -5       14.21       13.05      2.75 o
   4  11  -5       95.70       91.76      7.38 o
   5  11  -5        1.81        0.25      3.04 o
   6  11  -5        2.19        0.05      2.98 o
   7  11  -5        0.59       -3.37      2.33 o
  -6  12  -5       13.41        9.87      4.41 o
  -5  12  -5        6.83        7.66      2.74 o
  -4  12  -5        3.67        2.03      2.23 o
  -3  12  -5       62.46       66.92      5.42 o
  -2  12  -5        9.67       12.22      2.46 o
  -1  12  -5      106.56      101.83      8.41 o
   0  12  -5       73.55       85.25      7.51 o
   1  12  -5        3.09        8.04      4.66 o
   2  12  -5       26.60       23.73      3.89 o
   3  12  -5        5.73        7.72      3.13 o
   4  12  -5       11.81        5.79      2.30 o
   5  12  -5       36.47       33.69      4.92 o
   6  12  -5        3.84        3.32      1.96 o
   7  12  -5       30.63       33.15      9.34 o
  -5  13  -5       17.21       16.25      7.44 o
  -4  13  -5       16.76       21.23      3.62 o
  -3  13  -5       18.04       22.53      4.13 o
  -2  13  -5       16.14       24.54      4.66 o
  -1  13  -5        8.78        9.74      2.74 o
   0  13  -5       65.80       62.49      6.73 o
   1  13  -5       31.33       28.34      5.18 o
   2  13  -5       20.13       20.89      3.49 o
   3  13  -5        4.16        2.64      4.13 o
   4  13  -5       36.94       31.67      4.66 o
   5  13  -5        1.44       -2.16      2.05 o
   6  13  -5       14.55       13.20      3.65 o
  -4  14  -5       19.28       19.73      5.59 o
  -3  14  -5        6.30        6.47      2.62 o
  -2  14  -5       46.74       50.14      6.43 o
  -1  14  -5       33.51       39.87      5.07 o
   0  14  -5       27.47       29.13      4.90 o
   1  14  -5      124.71      128.45     10.72 o
   2  14  -5        8.93        6.78      2.35 o
   3  14  -5        8.74        7.92      3.25 o
   4  14  -5        0.48       -3.34      2.77 o
   5  14  -5        2.97       -1.61      2.77 o
   6  14  -5        1.87       -0.64      2.89 o
  -4  15  -5        1.48        7.34      5.30 o
  -3  15  -5       14.04       25.52      6.07 o
  -2  15  -5       33.50       48.58      7.03 o
  -1  15  -5       38.01       38.26      6.02 o
   0  15  -5       39.73       47.72      6.88 o
   1  15  -5       24.08       25.46      5.62 o
   2  15  -5       13.27       15.80      3.18 o
   3  15  -5        1.58        1.96      2.70 o
   4  15  -5       15.35       11.22      3.11 o
   5  15  -5        1.45        6.01      2.97 o
  -3  16  -5        4.28       12.42      7.64 o
  -2  16  -5        1.19        9.01      4.38 o
  -1  16  -5        4.51        6.91      3.10 o
   0  16  -5       16.50       20.43      4.61 o
   1  16  -5       35.05       39.39      7.08 o
   2  16  -5        0.71        0.32      3.85 o
   3  16  -5        2.49       -0.37      2.48 o
   4  16  -5        2.53        0.48      2.91 o
  -2  17  -5       10.96       14.22      5.65 o
  -1  17  -5        8.84       12.01      4.60 o
   0  17  -5        2.50        9.43      5.98 o
   1  17  -5       18.83       37.69      7.18 o
   2  17  -5        2.16       11.18      7.41 o
   3  17  -5        0.61       -1.51      2.98 o
  -1  18  -5       20.67       29.02      7.64 o
   0  18  -5        3.92        7.90      7.65 o
   1  18  -5       22.83       44.06     13.26 o
   2  18  -5        0.80       23.70     12.82 o
  -8   0  -4       10.56       23.94      9.37 o
  -7   0  -4        4.89        5.31      3.95 o
  -6   0  -4      200.55      197.01     21.30 o
  -5   0  -4       48.53       67.22     11.40 o
  -4   0  -4      200.48      194.38     12.42 o
  -3   0  -4       73.22       76.58      3.40 o
  -2   0  -4     1789.88     1767.06     19.92 o
  -1   0  -4      265.63      250.95      7.71 o
   0   0  -4     3303.47     3192.42     32.35 o
   1   0  -4      119.29      125.83      6.91 o
   2   0  -4     1843.13     1838.60     25.14 o
   3   0  -4      108.62      107.78      7.63 o
   4   0  -4     1660.15     1817.97     33.43 o
   5   0  -4       40.60       32.66      7.08 o
   6   0  -4      622.39      601.35     29.94 o
   7   0  -4       19.39       19.70      6.01 o
  -8   1  -4        1.53        9.26      4.21 o
  -7   1  -4        4.07        0.86      3.29 o
  -6   1  -4      119.90      117.26     17.66 o
  -5   1  -4       22.31       21.01      7.32 o
  -4   1  -4       56.02       51.44      5.22 o
  -3   1  -4       42.75       56.26      3.03 o
  -2   1  -4      315.67      307.74      5.99 o
  -1   1  -4       96.68       83.62      3.46 o
   0   1  -4      462.05      454.41      8.51 o
   1   1  -4      408.97      437.05      7.02 o
   2   1  -4      148.51      149.36      5.57 o
   3   1  -4      164.70      175.89      6.56 o
   4   1  -4       96.69      100.91      6.49 o
   5   1  -4      109.04      105.83      7.22 o
   6   1  -4        5.96       11.92      3.34 o
   7   1  -4      191.84      203.85     13.10 o
  -8   2  -4        9.95       13.57      4.66 o
  -7   2  -4       30.76       30.30      6.42 o
  -6   2  -4        6.71        6.03      2.96 o
  -5   2  -4       38.16       37.02      4.71 o
  -4   2  -4       36.17       33.24      3.55 o
  -3   2  -4      195.43      193.38      4.62 o
  -2   2  -4      121.46      118.48      3.84 o
  -1   2  -4      250.06      243.28      5.67 o
   0   2  -4       15.03       13.77      1.54 o
   1   2  -4      139.07      133.66      3.44 o
   2   2  -4       22.20       29.15      2.93 o
   3   2  -4        3.14       -0.02      1.54 o
   4   2  -4       88.79      115.85      6.69 o
   5   2  -4        7.59        9.06      2.82 o
   6   2  -4       10.52       13.55      3.79 o
   7   2  -4        2.98        3.64      2.34 o
  -8   3  -4       21.20       29.51      7.40 o
  -7   3  -4       26.72       36.26      7.17 o
  -6   3  -4      217.58      213.09     12.18 o
  -5   3  -4      120.61      120.62      7.42 o
  -4   3  -4      140.67      143.18      7.51 o
  -3   3  -4      564.58      550.20     10.75 o
  -2   3  -4      368.66      346.23     10.43 o
  -1   3  -4     1322.89     1294.37     17.69 o
   0   3  -4      410.05      410.39     10.17 o
   1   3  -4     1060.01     1023.83     16.86 o
   2   3  -4       86.79       83.31      4.78 o
   3   3  -4      652.23      603.22     13.39 o
   4   3  -4       34.74       39.38      3.81 o
   5   3  -4      300.89      344.00     15.96 o
   6   3  -4        8.69        6.28      2.47 o
   7   3  -4      413.26      404.72     15.61 o
   8   3  -4        1.74        9.91      6.89 o
  -8   4  -4        4.37        5.40      3.19 o
  -7   4  -4        7.09        7.94      2.80 o
  -6   4  -4      164.39      157.43     10.74 o
  -5   4  -4       58.34       62.95      5.50 o
  -4   4  -4       44.60       48.82      4.54 o
  -3   4  -4      230.50      248.72      6.19 o
  -2   4  -4      185.19      180.02      5.65 o
  -1   4  -4      302.27      293.26      7.48 o
   0   4  -4      642.53      635.25     12.04 o
   1   4  -4       64.31       62.41      2.86 o
   2   4  -4      103.20       96.27      6.87 o
   3   4  -4      104.90      103.67      5.44 o
   4   4  -4      488.57      527.30     18.25 o
   5   4  -4       12.79       13.71      1.88 o
   6   4  -4       15.41       13.91      3.92 o
   7   4  -4        4.20        7.71      3.38 o
   8   4  -4       17.61       25.65      8.72 o
   9   4  -4        0.53        2.56      4.08 o
  -8   5  -4       31.76       26.58      6.68 o
  -7   5  -4        6.62        3.81      2.83 o
  -6   5  -4       10.27       11.16      3.51 o
  -5   5  -4        8.74        8.59      2.34 o
  -4   5  -4       95.19       91.86      4.26 o
  -3   5  -4      209.46      211.39      5.06 o
  -2   5  -4       21.79       23.44      2.22 o
  -1   5  -4       79.67       83.40      4.29 o
   0   5  -4       64.29       64.93      4.50 o
   1   5  -4      131.96      137.35      5.69 o
   2   5  -4       11.41        8.84      2.78 o
   3   5  -4      171.98      192.67      9.09 o
   4   5  -4       15.63       16.64      1.71 o
   5   5  -4       43.85       44.68      3.10 o
   6   5  -4        5.31        3.28      3.68 o
   7   5  -4        2.78        8.64      6.51 o
   8   5  -4        1.36        3.78      3.79 o
   9   5  -4       52.31       46.81     12.08 o
  -8   6  -4       14.48       14.56      9.14 o
  -7   6  -4       57.79       69.11      8.09 o
  -6   6  -4      102.55      105.04      7.82 o
  -5   6  -4      157.82      156.42      8.84 o
  -4   6  -4      313.62      322.40      7.80 o
  -3   6  -4      135.43      130.43      4.78 o
  -2   6  -4      518.90      523.77     11.54 o
  -1   6  -4       41.83       41.77      2.98 o
   0   6  -4      306.57      274.47      7.67 o
   1   6  -4       61.26       56.80      4.77 o
   2   6  -4      299.49      259.14      8.78 o
   3   6  -4        1.65        3.72      1.60 o
   4   6  -4      103.73      116.78      7.85 o
   5   6  -4        8.43        4.84      3.41 o
   6   6  -4       25.95       24.51      3.78 o
   7   6  -4        2.38        3.82      2.84 o
   8   6  -4       14.20       16.76      4.93 o
  -7   7  -4       44.00       49.65      7.17 o
  -6   7  -4      253.20      264.77     12.88 o
  -5   7  -4      105.09      101.05      6.58 o
  -4   7  -4      150.66      159.87      6.54 o
  -3   7  -4       58.35       54.63      3.82 o
  -2   7  -4      201.67      216.60      6.63 o
  -1   7  -4       86.11       85.85      4.40 o
   0   7  -4      110.49       97.35      4.39 o
   1   7  -4      162.02      149.43      7.98 o
   2   7  -4       19.05       18.59      2.58 o
   3   7  -4       34.95       25.51      4.09 o
   4   7  -4       27.92       26.92      4.03 o
   5   7  -4       18.33       22.50      3.75 o
   6   7  -4        0.51        2.30      2.35 o
   7   7  -4      100.20       95.20      8.44 o
   8   7  -4        0.49       -2.06      5.53 o
  -7   8  -4        1.66        0.60      2.60 o
  -6   8  -4       28.21       32.24      4.20 o
  -5   8  -4        1.40        1.53      1.99 o
  -4   8  -4       14.33       20.40      2.77 o
  -3   8  -4       56.91       65.07      4.38 o
  -2   8  -4       33.23       40.96      3.66 o
  -1   8  -4        6.33        6.21      1.44 o
   0   8  -4       54.60       54.49      3.81 o
   1   8  -4       40.43       39.34      4.43 o
   2   8  -4       58.14       59.64      4.73 o
   3   8  -4       12.79        9.23      3.68 o
   4   8  -4       49.06       54.44      5.84 o
   5   8  -4        0.87       -1.87      2.44 o
   6   8  -4       11.22       12.49      3.26 o
   7   8  -4        0.70       -1.09      2.19 o
   8   8  -4        7.02        8.26      4.45 o
  -7   9  -4       11.95       13.27      4.35 o
  -6   9  -4       35.95       31.30      4.57 o
  -5   9  -4       96.62       94.88      7.53 o
  -4   9  -4       82.95       81.98      6.48 o
  -3   9  -4       93.87      109.16      5.89 o
  -2   9  -4       27.11       29.38      2.84 o
  -1   9  -4       66.61       73.95      4.12 o
   0   9  -4       35.92       29.86      2.67 o
   1   9  -4      203.02      205.96      7.44 o
   2   9  -4       19.23       16.42      2.68 o
   3   9  -4       74.46       78.22      5.91 o
   4   9  -4       18.13       24.09      4.10 o
   5   9  -4      143.34      141.44      9.96 o
   6   9  -4        2.00        0.20      2.52 o
   7   9  -4       20.93       23.62      4.98 o
   8   9  -4        1.04       -0.32      4.03 o
  -7  10  -4       18.12       19.50      5.65 o
  -6  10  -4       65.24       67.23      7.04 o
  -5  10  -4       80.53       74.73      6.82 o
  -4  10  -4       69.35       64.87      5.79 o
  -3  10  -4       17.51       14.67      2.54 o
  -2  10  -4      163.36      165.02      8.28 o
  -1  10  -4       26.27       27.87      3.00 o
   0  10  -4        9.02        6.13      1.49 o
   1  10  -4       21.13       22.97      2.80 o
   2  10  -4       18.54       20.05      3.08 o
   3  10  -4        0.49        0.61      2.06 o
   4  10  -4       39.26       38.36      4.51 o
   5  10  -4        7.19        8.52      2.79 o
   6  10  -4        0.22       -1.05      2.35 o
   7  10  -4        1.51        0.38      2.71 o
   8  10  -4        6.42        5.91      7.68 o
  -6  11  -4       25.77       28.85      5.58 o
  -5  11  -4        2.46        2.89      1.92 o
  -4  11  -4        3.90        4.18      2.62 o
  -3  11  -4        8.12        7.90      1.76 o
  -2  11  -4        5.33        4.99      1.82 o
  -1  11  -4        2.58        3.44      1.43 o
   0  11  -4       12.47        9.54      1.76 o
   1  11  -4       85.41       93.49      5.56 o
   2  11  -4        6.02        4.76      3.35 o
   3  11  -4       74.09       74.86      6.39 o
   4  11  -4        0.25       -0.92      1.96 o
   5  11  -4        5.96        1.36      1.84 o
   6  11  -4        0.78       -1.12      2.13 o
   7  11  -4       92.63       89.99     24.97 o
  -6  12  -4        0.48        1.96      2.78 o
  -5  12  -4       10.28       13.52      3.29 o
  -4  12  -4       19.66       17.85      3.38 o
  -3  12  -4       10.03       12.92      2.39 o
  -2  12  -4       16.61       18.81      2.83 o
  -1  12  -4       13.56       11.12      2.76 o
   0  12  -4       65.80       64.58      5.77 o
   1  12  -4        7.49        7.51      1.77 o
   2  12  -4       44.52       47.17      5.12 o
   3  12  -4       10.03       12.32      3.42 o
   4  12  -4       60.69       59.95      5.96 o
   5  12  -4        3.42        3.08      2.21 o
   6  12  -4       17.24       14.29      4.82 o
   7  12  -4        0.15       -1.51      3.38 o
  -6  13  -4        6.34        8.51      7.68 o
  -5  13  -4       11.99        9.69      3.70 o
  -4  13  -4       28.53       25.32      3.77 o
  -3  13  -4        4.79        7.92      2.17 o
  -2  13  -4       26.62       21.98      3.12 o
  -1  13  -4       17.08       22.74      3.46 o
   0  13  -4       17.24       21.57      3.74 o
   1  13  -4       62.65       72.72      5.42 o
   2  13  -4        5.50       -0.14      2.09 o
   3  13  -4       10.49        6.92      2.02 o
   4  13  -4        5.43        6.28      3.46 o
   5  13  -4       26.93       28.16      4.70 o
   6  13  -4        5.95        8.90      3.32 o
  -5  14  -4        2.53        2.19      2.75 o
  -4  14  -4        9.28        8.46      4.90 o
  -3  14  -4        1.69        2.18      2.23 o
  -2  14  -4       35.51       32.78      4.65 o
  -1  14  -4       19.88       22.70      5.96 o
   0  14  -4       16.82       20.00      3.96 o
   1  14  -4        6.50        4.67      1.84 o
   2  14  -4        5.35        0.13      1.88 o
   3  14  -4        4.74        6.78      3.21 o
   4  14  -4       59.73       57.33      6.46 o
   5  14  -4        3.51        2.78      2.70 o
   6  14  -4       34.48       33.82      7.54 o
  -4  15  -4        0.28        1.57      7.90 o
  -3  15  -4       17.60       16.67      4.36 o
  -2  15  -4        2.13       -0.44      2.41 o
  -1  15  -4       23.72       29.97      5.55 o
   0  15  -4       19.40       19.85      4.97 o
   1  15  -4       11.82        5.99      2.83 o
   2  15  -4        2.20        1.47      2.30 o
   3  15  -4       21.00       16.25      4.75 o
   4  15  -4        0.83       -1.82      2.65 o
   5  15  -4        4.66        6.45      3.50 o
  -4  16  -4        4.23        7.13      6.68 o
  -3  16  -4        9.14        8.53      4.32 o
  -2  16  -4       12.77       21.54      4.08 o
  -1  16  -4        3.19        3.92      2.64 o
   0  16  -4       14.20       16.03      6.10 o
   1  16  -4        0.90        0.32      2.04 o
   2  16  -4        4.33        2.36      2.56 o
   3  16  -4        2.89       -4.56      3.50 o
   4  16  -4        2.37        6.32      2.97 o
   5  16  -4        0.99        4.13      3.76 o
  -3  17  -4        1.41        1.05      6.14 o
  -2  17  -4        8.06       12.27      3.51 o
  -1  17  -4       21.05       30.81      5.72 o
   0  17  -4        1.14        4.58      5.45 o
   1  17  -4        2.43        2.85     11.25 o
   2  17  -4        0.72        2.36      3.77 o
   3  17  -4        8.80        4.81      3.23 o
   4  17  -4        0.73       -0.48      4.95 o
  -2  18  -4        5.93        3.40      3.11 o
  -1  18  -4        7.03        5.02      3.50 o
   0  18  -4        6.01       12.98      6.57 o
   1  18  -4        0.57       -0.14     10.87 o
   2  18  -4        5.45        9.25      3.65 o
  -8   1  -3       10.30       15.94      5.55 o
  -7   1  -3       32.98       34.90      7.20 o
  -6   1  -3        2.96        4.48      1.81 o
  -5   1  -3       45.37       46.45      3.94 o
  -4   1  -3      129.87      119.36      6.19 o
  -3   1  -3      671.98      720.72     13.61 o
  -2   1  -3        4.88       10.50      1.02 o
  -1   1  -3      134.05      125.48      3.38 o
   0   1  -3     1594.43     1507.31     15.71 o
   1   1  -3      200.45      201.43      5.39 o
   2   1  -3      435.59      454.96      8.84 o
   3   1  -3      209.61      225.56     10.19 o
   4   1  -3      468.64      453.59     12.58 o
   5   1  -3       21.66       21.90      3.42 o
   6   1  -3      673.23      687.47     17.93 o
   7   1  -3        0.14        0.83      2.82 o
  -8   2  -3       36.53       40.49      9.16 o
  -7   2  -3       46.29       59.14      8.91 o
  -6   2  -3        3.90        1.13      1.80 o
  -5   2  -3      105.72      109.73      7.61 o
  -4   2  -3       65.45       63.98      4.63 o
  -3   2  -3     2353.48     2433.21     25.61 o
  -2   2  -3       74.60       85.12      3.52 o
  -1   2  -3      416.62      412.87      6.39 o
   0   2  -3      385.75      368.84      6.83 o
   1   2  -3     2722.43     2681.69     26.18 o
   2   2  -3      130.95      129.75      4.72 o
   3   2  -3     4219.24     4398.98     37.36 o
   4   2  -3       37.54       40.45      3.24 o
   5   2  -3     1010.24     1052.27     18.35 o
   6   2  -3        7.89        5.88      2.38 o
   7   2  -3       60.05       61.19      5.97 o
  -8   3  -3       15.66       16.56      5.39 o
  -7   3  -3       10.27        9.18      2.72 o
  -6   3  -3       10.55        7.98      2.68 o
  -5   3  -3        8.49        9.64      2.29 o
  -4   3  -3        2.83        4.06      1.58 o
  -3   3  -3      300.00      304.96      7.74 o
  -2   3  -3      402.45      419.62      6.36 o
  -1   3  -3        5.38        4.98      1.04 o
   0   3  -3      777.98      776.01     11.01 o
   1   3  -3      161.76      154.07      4.67 o
   2   3  -3      755.43      791.00     12.71 o
   3   3  -3       64.08       72.69      4.31 o
   4   3  -3     1126.22     1216.05     21.21 o
   5   3  -3        2.19        1.96      1.82 o
   6   3  -3      104.76      100.97      7.74 o
   7   3  -3        0.04       -0.58      1.81 o
   8   3  -3       25.17       27.64      8.85 o
  -8   4  -3       12.30       15.99      5.23 o
  -7   4  -3        6.98        5.36      2.31 o
  -6   4  -3       27.05       27.86      4.51 o
  -5   4  -3       42.02       46.73      4.02 o
  -4   4  -3       52.96       50.33      3.15 o
  -3   4  -3       41.52       41.06      2.08 o
  -2   4  -3      121.78      115.12      3.58 o
  -1   4  -3      274.81      249.21      5.08 o
   0   4  -3       95.37       88.02      3.35 o
   1   4  -3       88.60       81.04      3.51 o
   2   4  -3       77.38       77.78      4.93 o
   3   4  -3      270.38      296.81      5.84 o
   4   4  -3       35.00       35.98      2.52 o
   5   4  -3       84.66       76.21      4.68 o
   6   4  -3        3.52        3.48      2.57 o
   7   4  -3       43.39       43.10      4.53 o
   8   4  -3        0.27       -1.74      3.29 o
  -8   5  -3       23.55       28.08      6.85 o
  -7   5  -3       37.00       37.82      5.60 o
  -6   5  -3       42.52       42.35      4.87 o
  -5   5  -3       13.44       14.66      2.44 o
  -4   5  -3      163.99      165.43      4.53 o
  -3   5  -3      222.94      224.08      5.32 o
  -2   5  -3       19.30       24.85      2.51 o
  -1   5  -3        9.17       11.65      1.30 o
   0   5  -3      325.16      311.92      6.67 o
   1   5  -3      130.91      137.97      4.95 o
   2   5  -3     1766.92     1866.60     30.74 o
   3   5  -3       88.77       78.71      6.72 o
   4   5  -3      283.90      300.37      7.76 o
   5   5  -3        1.10        2.60      1.70 o
   6   5  -3       66.56       73.19      6.75 o
   7   5  -3        1.62        2.48      1.80 o
   8   5  -3       75.05       68.77     12.44 o
  -8   6  -3       17.09       18.35      4.40 o
  -7   6  -3        6.36        9.18      3.22 o
  -6   6  -3       23.06       24.51      4.13 o
  -5   6  -3        6.97        8.46      2.05 o
  -4   6  -3        9.46       10.54      1.69 o
  -3   6  -3      395.48      409.49      7.76 o
  -2   6  -3       59.88       69.77      3.19 o
  -1   6  -3      300.35      335.29      6.57 o
   0   6  -3       11.47       12.47      1.35 o
   1   6  -3      344.38      364.42      7.96 o
   2   6  -3       74.88       83.41      4.86 o
   3   6  -3      611.80      667.91     16.69 o
   4   6  -3       18.25       13.64      1.89 o
   5   6  -3      220.79      198.34      5.90 o
   6   6  -3        3.12        2.47      2.44 o
   7   6  -3      140.77      137.84      9.56 o
   8   6  -3        1.55        1.78      3.50 o
  -8   7  -3        3.12        1.32      2.79 o
  -7   7  -3       20.81       18.98      3.95 o
  -6   7  -3       33.03       28.64      4.38 o
  -5   7  -3       48.57       50.33      4.47 o
  -4   7  -3       23.25       24.99      2.63 o
  -3   7  -3        7.07        7.20      1.55 o
  -2   7  -3      185.58      194.35      6.09 o
  -1   7  -3      152.74      191.61     16.01 o
   0   7  -3      201.48      191.46      5.09 o
   1   7  -3       26.27       27.38      2.66 o
   2   7  -3      167.27      159.65      7.01 o
   3   7  -3        8.23        8.19      2.26 o
   4   7  -3      211.02      226.97     10.71 o
   5   7  -3        1.72        1.79      1.68 o
   6   7  -3       13.39       18.40      3.92 o
   7   7  -3        3.15        2.73      2.23 o
   8   7  -3       29.60       26.35      6.79 o
  -7   8  -3       47.36       54.20      6.07 o
  -6   8  -3       34.30       31.74      3.99 o
  -5   8  -3       73.84       88.55      6.00 o
  -4   8  -3       15.86       20.10      2.61 o
  -3   8  -3      165.67      164.95      6.73 o
  -2   8  -3       20.87       20.97      2.27 o
  -1   8  -3      220.05      235.49      6.41 o
   0   8  -3       11.40       12.00      1.43 o
   1   8  -3     1396.73     1470.54     18.21 o
   2   8  -3       80.61       76.14      5.19 o
   3   8  -3      430.73      418.83     14.34 o
   4   8  -3        2.19        2.39      1.66 o
   5   8  -3       79.85       69.68      6.70 o
   6   8  -3        1.82        0.67      3.12 o
   7   8  -3      185.63      152.77     14.24 o
   8   8  -3        0.02       -3.15      3.13 o
  -7   9  -3       20.32       20.22      4.77 o
  -6   9  -3       70.21       67.16      5.71 o
  -5   9  -3        6.95        7.11      2.69 o
  -4   9  -3        7.61        6.27      1.58 o
  -3   9  -3       82.46       83.97      5.12 o
  -2   9  -3       53.21       64.62      4.98 o
  -1   9  -3       42.34       44.33      3.33 o
   0   9  -3      113.47      111.84      4.01 o
   1   9  -3       71.56       78.45      4.50 o
   2   9  -3      150.92      157.16      6.19 o
   3   9  -3       28.79       28.02      3.54 o
   4   9  -3      114.21      100.19      7.91 o
   5   9  -3        3.26        1.30      1.64 o
   6   9  -3       10.98       21.37      4.08 o
   7   9  -3        2.02        6.38      4.10 o
   8   9  -3       31.19       23.89      6.46 o
  -7  10  -3        3.05        5.41      2.91 o
  -6  10  -3       36.13       38.86      5.75 o
  -5  10  -3       12.85       11.79      2.64 o
  -4  10  -3       16.43       19.54      2.81 o
  -3  10  -3       86.13       86.20      5.30 o
  -2  10  -3       40.70       41.68      3.63 o
  -1  10  -3      119.64      136.45      5.98 o
   0  10  -3       48.80       40.88      3.14 o
   1  10  -3      227.20      229.92      8.02 o
   2  10  -3        6.82        8.73      1.92 o
   3  10  -3      530.59      513.57     17.57 o
   4  10  -3        0.43       -2.17      2.79 o
   5  10  -3       39.91       39.17      5.40 o
   6  10  -3        0.86        3.87      2.62 o
   7  10  -3      190.91      199.16     17.07 o
   8  10  -3        0.58       -1.22      6.76 o
  -7  11  -3       24.09       30.35      6.09 o
  -6  11  -3       19.04       20.46      9.31 o
  -5  11  -3       16.47       21.32      3.48 o
  -4  11  -3       37.39       44.62      4.15 o
  -3  11  -3       30.95       33.29      3.45 o
  -2  11  -3       66.22       74.74      5.01 o
  -1  11  -3       41.86       41.37      3.42 o
   0  11  -3       93.79       79.66      6.33 o
   1  11  -3       38.50       36.08      3.52 o
   2  11  -3      194.00      194.44      7.63 o
   3  11  -3       36.80       39.22      4.49 o
   4  11  -3       44.83       49.13      5.23 o
   5  11  -3        0.84        0.09      2.22 o
   6  11  -3       12.73       13.43      4.33 o
   7  11  -3        3.62       -0.04      3.52 o
  -6  12  -3        1.42        0.97      3.54 o
  -5  12  -3        4.87        5.06      2.25 o
  -4  12  -3        5.90        4.25      2.06 o
  -3  12  -3       33.90       43.91      4.10 o
  -2  12  -3       12.27       15.54      2.84 o
  -1  12  -3       51.35       34.03      3.64 o
   0  12  -3        4.00        3.51      1.09 o
   1  12  -3       19.04       21.93      2.99 o
   2  12  -3       11.16       12.56      3.14 o
   3  12  -3      139.73      125.19      8.37 o
   4  12  -3        3.08        1.18      2.18 o
   5  12  -3       51.45       51.45      5.84 o
   6  12  -3        3.23        8.54      3.53 o
   7  12  -3       16.34        6.34      4.96 o
  -6  13  -3        4.35        0.70      3.04 o
  -5  13  -3        2.00        4.72      2.62 o
  -4  13  -3        4.61        7.01      2.40 o
  -3  13  -3        5.75        8.00      2.16 o
  -2  13  -3       77.60       77.56      5.31 o
  -1  13  -3        0.80        0.63      0.90 o
   0  13  -3        6.40        6.18      1.77 o
   1  13  -3        5.86        6.40      1.99 o
   2  13  -3      109.37      107.78      6.34 o
   3  13  -3        1.35       -1.36      1.70 o
   4  13  -3       33.15       26.83      4.42 o
   5  13  -3        0.66       -2.32      2.11 o
   6  13  -3       13.92       11.20      3.35 o
  -5  14  -3        8.90        5.80      2.57 o
  -4  14  -3        0.57        1.04      2.60 o
  -3  14  -3        2.10       -0.23      1.79 o
  -2  14  -3        6.94       10.51      2.24 o
  -1  14  -3       70.08       70.90      7.25 o
   0  14  -3        0.85        1.93      1.77 o
   1  14  -3       33.07       38.56      4.02 o
   2  14  -3        2.58        2.93      2.04 o
   3  14  -3       10.23       12.98      3.19 o
   4  14  -3        2.58        1.12      2.23 o
   5  14  -3       42.72       51.69      6.20 o
   6  14  -3        1.00        8.81      3.26 o
  -5  15  -3        8.81        6.10      7.52 o
  -4  15  -3        4.75        8.72      4.02 o
  -3  15  -3        3.29        0.90      2.28 o
  -2  15  -3        3.31        4.17      3.40 o
  -1  15  -3       24.14       20.56      4.05 o
   0  15  -3       32.80       34.69      4.55 o
   1  15  -3        9.20        7.93      3.47 o
   2  15  -3       15.71       10.31      2.38 o
   3  15  -3        3.73       -1.79      4.13 o
   4  15  -3       40.45       57.12      6.62 o
   5  15  -3        2.55        7.30      2.61 o
  -4  16  -3        3.51        3.87      3.62 o
  -3  16  -3        7.71        4.56      3.06 o
  -2  16  -3        6.99        4.77      2.77 o
  -1  16  -3       14.01        6.60      2.66 o
   0  16  -3        8.88        8.72      3.48 o
   1  16  -3       26.80       30.50      5.39 o
   2  16  -3        0.24       -1.87      2.75 o
   3  16  -3       36.37       40.45      5.51 o
   4  16  -3        0.25        0.21      2.74 o
   5  16  -3        1.74        5.50      2.76 o
  -3  17  -3        5.74        0.53      3.42 o
  -2  17  -3       24.29       27.64      5.39 o
  -1  17  -3        0.19       -0.48      2.93 o
   0  17  -3       14.35       18.35      5.66 o
   1  17  -3        0.16       -0.54      2.69 o
   2  17  -3        2.83       -0.13      3.87 o
   3  17  -3        0.76       -4.07      3.25 o
   4  17  -3       59.78       86.02     10.31 o
  -2  18  -3        0.32        0.34      2.33 o
  -1  18  -3        2.71       -0.98      5.24 o
   0  18  -3        1.11       -1.95      3.75 o
   1  18  -3        0.54        3.85     19.44 o
   2  18  -3        0.31        1.98      3.93 o
   3  18  -3        4.93        8.87      5.13 o
  -9   0  -2       33.97       61.67     14.96 o
  -8   0  -2       27.61       33.49     10.21 o
  -7   0  -2       41.36       40.54     10.19 o
  -6   0  -2      106.27       92.48      8.26 o
  -5   0  -2       21.34       21.18      2.53 o
  -4   0  -2      224.56      231.27      7.12 o
  -3   0  -2      513.46      494.65     12.70 o
  -2   0  -2     2532.55     2496.80     18.91 o
  -1   0  -2      638.80      593.13     19.72 o
   0   0  -2     1533.49     1451.91     15.30 o
   1   0  -2       29.50       31.56      4.45 o
   2   0  -2     1056.04     1027.90     13.92 o
   3   0  -2        2.86        4.21      1.53 o
   4   0  -2     2150.30     2231.12     31.76 o
   5   0  -2        3.09        6.61      2.43 o
   6   0  -2      203.50      195.92     14.54 o
   7   0  -2        1.79        0.84      3.18 o
  -9   1  -2       13.74       24.25     10.02 o
  -8   1  -2       16.83       19.82      5.51 o
  -7   1  -2       30.61       36.00      7.14 o
  -6   1  -2       21.56       20.83      2.82 o
  -5   1  -2       64.58       59.45      2.94 o
  -4   1  -2       62.57       62.03      2.44 o
  -3   1  -2      757.41      823.71      8.14 o
  -2   1  -2       98.40       99.80      2.93 o
  -1   1  -2     2875.77     2700.19     21.82 o
   0   1  -2       78.47       72.89      2.54 o
   1   1  -2      608.68      542.90      7.47 o
   2   1  -2       48.03       44.21      2.55 o
   3   1  -2      220.88      244.14      6.13 o
   4   1  -2        1.70        5.20      2.58 o
   5   1  -2      318.28      315.17      9.28 o
   6   1  -2        1.17        1.96      1.78 o
   7   1  -2      117.77      125.51      8.80 o
  -8   2  -2       13.86        8.92      4.31 o
  -7   2  -2        4.04        0.81      2.18 o
  -6   2  -2       44.03       37.47      4.91 o
  -5   2  -2       13.21       13.18      1.44 o
  -4   2  -2      287.80      297.24      5.42 o
  -3   2  -2       48.80       51.11      1.94 o
  -2   2  -2     2705.11     2702.15     18.15 o
  -1   2  -2       43.63       40.03      1.53 o
   0   2  -2     1972.67     1837.18     14.08 o
   1   2  -2       12.70       10.49      1.09 o
   2   2  -2     4813.12     4896.16     25.52 o
   3   2  -2        4.01        5.46      1.26 o
   4   2  -2     1403.96     1512.03     18.86 o
   5   2  -2        0.22        1.46      1.80 o
   6   2  -2      111.66      116.16      6.71 o
   7   2  -2        1.80        2.83      2.03 o
  -8   3  -2       31.58       33.53      7.25 o
  -7   3  -2        1.27        1.67      2.38 o
  -6   3  -2      102.45      110.30      7.36 o
  -5   3  -2       11.46       12.27      1.64 o
  -4   3  -2       54.23       52.00      2.34 o
  -3   3  -2     1668.70     1802.68     27.08 o
  -2   3  -2      759.56      761.42      9.57 o
  -1   3  -2     1509.76     1429.64     16.03 o
   0   3  -2      743.42      707.55      6.69 o
   1   3  -2      463.30      436.13      7.23 o
   2   3  -2       99.47       91.84      3.18 o
   3   3  -2       87.49      106.53      3.65 o
   4   3  -2       13.60       13.26      1.48 o
   5   3  -2      294.07      288.54     13.18 o
   6   3  -2        3.71        3.93      2.01 o
   7   3  -2      365.78      392.21     14.86 o
   8   3  -2        8.48       11.17      4.52 o
  -8   4  -2       41.53       52.33      9.03 o
  -7   4  -2        3.84        1.66      2.32 o
  -6   4  -2      188.38      183.84      9.59 o
  -5   4  -2        0.03        0.70      1.53 o
  -4   4  -2        5.01        9.16      1.81 o
  -3   4  -2      577.42      625.68      9.32 o
  -2   4  -2     1280.16     1270.17     10.50 o
  -1   4  -2      130.94      123.79      2.95 o
   0   4  -2     7553.48     7344.53     51.28 o
   1   4  -2       72.49       67.50      2.31 o
   2   4  -2     2434.45     2421.71     25.48 o
   3   4  -2       21.84       23.64      1.74 o
   4   4  -2      766.73      804.55     11.49 o
   5   4  -2        2.24        3.97      1.88 o
   6   4  -2      438.23      427.99     14.41 o
   7   4  -2        6.12        4.48      3.39 o
   8   4  -2      357.78      394.51     34.74 o
   9   4  -2       15.36       16.26      7.91 o
  -8   5  -2       25.47       27.29      5.22 o
  -7   5  -2        2.38        3.68      2.18 o
  -6   5  -2        8.37       10.14      2.70 o
  -5   5  -2        2.39        1.08      1.22 o
  -4   5  -2       50.54       52.11      3.09 o
  -3   5  -2     1181.28     1230.37     14.03 o
  -2   5  -2      131.57      142.39      4.35 o
  -1   5  -2      400.43      398.97      5.34 o
   0   5  -2       79.19       79.03      2.12 o
   1   5  -2      638.52      668.43     10.17 o
   2   5  -2       60.76       61.57      4.41 o
   3   5  -2     3200.41     3169.03     65.45 o
   4   5  -2        0.60        0.10      1.03 o
   5   5  -2      250.45      255.69      8.35 o
   6   5  -2        0.53        1.97      2.23 o
   7   5  -2      146.33      155.55     13.08 o
   8   5  -2        2.94        5.46      4.71 o
   9   5  -2      116.52      100.60     17.42 o
  -8   6  -2       10.99        9.77      3.49 o
  -7   6  -2        1.87        2.07      2.01 o
  -6   6  -2      117.56      113.27      7.82 o
  -5   6  -2        8.17        5.82      1.73 o
  -4   6  -2      185.76      195.31      6.27 o
  -3   6  -2       41.73       41.94      2.48 o
  -2   6  -2     1954.40     2103.69     19.18 o
  -1   6  -2      129.55      127.43      3.23 o
   0   6  -2     4816.54     4861.35     34.89 o
   1   6  -2      174.86      159.72      5.06 o
   2   6  -2     1015.93     1018.88     20.72 o
   3   6  -2        0.33        0.47      1.29 o
   4   6  -2     1090.68     1084.19     16.05 o
   5   6  -2        2.55        2.69      1.19 o
   6   6  -2      723.09      717.17     21.76 o
   7   6  -2       19.76       23.11      5.69 o
   8   6  -2       86.93       82.89     10.43 o
   9   6  -2        1.24       -5.04      7.18 o
  -8   7  -2       14.44       12.95      3.67 o
  -7   7  -2       14.09        9.29      2.21 o
  -6   7  -2       96.09      104.27      7.60 o
  -5   7  -2       27.90       32.84      3.45 o
  -4   7  -2       33.51       35.43      2.90 o
  -3   7  -2      260.42      294.76      8.39 o
  -2   7  -2      142.01      147.46      5.62 o
  -1   7  -2     1417.43     1344.99     10.61 o
   0   7  -2      573.23      592.25      7.11 o
   1   7  -2     3280.36     3211.54     31.09 o
   2   7  -2       19.54       20.66      2.53 o
   3   7  -2      108.14      118.84      7.22 o
   4   7  -2        3.94        3.99      2.43 o
   5   7  -2      812.23      806.92     24.07 o
   6   7  -2        4.55        6.11      2.76 o
   7   7  -2      872.16      870.94     31.93 o
   8   7  -2        6.19        8.14      3.03 o
  -8   8  -2       11.95       19.28      4.96 o
  -7   8  -2       15.23       14.29      3.17 o
  -6   8  -2       94.34       95.34      7.36 o
  -5   8  -2       10.74       10.11      2.13 o
  -4   8  -2       14.16       21.07      2.30 o
  -3   8  -2      115.05      114.83      5.55 o
  -2   8  -2      100.61      105.72      4.21 o
  -1   8  -2       11.56       13.55      1.24 o
   0   8  -2     1574.69     1565.53     30.06 o
   1   8  -2       14.26       14.85      1.94 o
   2   8  -2       30.91       35.96      3.45 o
   3   8  -2        7.56        9.01      2.75 o
   4   8  -2      152.02      150.56      8.96 o
   5   8  -2        0.40        2.62      2.45 o
   6   8  -2      307.30      291.31     13.54 o
   7   8  -2        1.69        3.00      6.61 o
   8   8  -2       48.31       48.19      8.46 o
  -7   9  -2        4.67        5.66      3.36 o
  -6   9  -2        8.61        7.53      2.02 o
  -5   9  -2        6.75        7.54      1.85 o
  -4   9  -2        8.18        9.78      2.28 o
  -3   9  -2      125.81      128.86      6.03 o
  -2   9  -2       60.34       65.72      3.16 o
  -1   9  -2      370.32      386.67      6.79 o
   0   9  -2       99.90       94.31      3.08 o
   1   9  -2      549.07      542.69     11.44 o
   2   9  -2        0.06       -0.36      0.97 o
   3   9  -2       94.40       98.09      6.52 o
   4   9  -2        1.18       -1.57      2.99 o
   5   9  -2       71.61       63.65      6.32 o
   6   9  -2        0.50        9.57      3.45 o
   7   9  -2      127.19      131.51     13.44 o
   8   9  -2        0.45       -4.63      5.79 o
  -7  10  -2       10.01        9.50      4.28 o
  -6  10  -2       38.17       39.61      6.06 o
  -5  10  -2        1.63       -1.40      1.64 o
  -4  10  -2       39.66       42.39      3.91 o
  -3  10  -2       12.13        8.63      2.18 o
  -2  10  -2      393.81      426.10      8.31 o
  -1  10  -2        9.95        9.35      1.44 o
   0  10  -2     1323.66     1316.75     17.45 o
   1  10  -2       44.40       46.03      3.67 o
   2  10  -2      203.97      225.05      7.68 o
   3  10  -2        0.99        0.82      0.94 o
   4  10  -2      326.19      332.31     14.45 o
   5  10  -2        3.87        3.82      2.65 o
   6  10  -2      456.19      454.40     18.15 o
   7  10  -2        7.06       10.79      4.54 o
   8  10  -2       35.75       43.58     13.41 o
  -7  11  -2       12.49       14.60      3.98 o
  -6  11  -2       24.43       21.86      4.74 o
  -5  11  -2       44.36       46.67      5.19 o
  -4  11  -2       11.75        9.97      2.21 o
  -3  11  -2      120.73      129.47      6.58 o
  -2  11  -2       32.67       31.31      3.23 o
  -1  11  -2       73.22       64.67      3.48 o
   0  11  -2       48.88       38.53      3.51 o
   1  11  -2      151.99      156.98      6.95 o
   2  11  -2        7.78        9.67      1.78 o
   3  11  -2       14.20       13.77      1.90 o
   4  11  -2        0.23        0.71      3.20 o
   5  11  -2       41.17       41.51      5.60 o
   6  11  -2        0.49        1.60      2.26 o
   7  11  -2       83.57       73.39     10.29 o
  -7  12  -2        4.89        4.06      3.92 o
  -6  12  -2       25.44       29.51      5.76 o
  -5  12  -2       24.30       31.22      5.41 o
  -4  12  -2        3.00        1.08      2.06 o
  -3  12  -2       30.80       33.02      3.58 o
  -2  12  -2      104.57      108.30      6.00 o
  -1  12  -2       28.16       27.32      2.65 o
   0  12  -2      228.58      205.72     15.49 o
   1  12  -2        9.44        8.24      2.20 o
   2  12  -2       39.70       41.53      3.73 o
   3  12  -2        0.86       -0.39      2.00 o
   4  12  -2      104.03       84.18      6.99 o
   5  12  -2        1.19        2.89      1.95 o
   6  12  -2      241.15      255.59     16.24 o
   7  12  -2        0.06        4.83      5.44 o
  -6  13  -2       11.42       14.37      3.92 o
  -5  13  -2        7.21        7.59      3.42 o
  -4  13  -2        6.13        5.15      2.92 o
  -3  13  -2       82.29       81.07      5.67 o
  -2  13  -2        2.41        3.39      2.11 o
  -1  13  -2       14.73       13.12      1.99 o
   0  13  -2       19.96       23.03      3.08 o
   1  13  -2        7.16        7.31      1.78 o
   2  13  -2        1.55        2.32      1.33 o
   3  13  -2       80.59       78.57      6.89 o
   4  13  -2        0.67        2.38      2.18 o
   5  13  -2        3.46        0.56      2.76 o
   6  13  -2        1.02        0.96      1.95 o
   7  13  -2        4.77        2.37      4.16 o
  -6  14  -2        1.01        1.98      5.04 o
  -5  14  -2        3.34        6.20      3.35 o
  -4  14  -2       14.67       12.66      3.94 o
  -3  14  -2       13.55       11.18      2.36 o
  -2  14  -2       26.08       28.43      4.12 o
  -1  14  -2        1.56        0.84      1.60 o
   0  14  -2        2.13        3.31      1.74 o
   1  14  -2        2.59        3.25      2.16 o
   2  14  -2       14.76       11.69      2.76 o
   3  14  -2        0.92        1.84      2.22 o
   4  14  -2        6.37       11.06      3.59 o
   5  14  -2        0.53        0.69      2.37 o
   6  14  -2       14.63       10.21      3.06 o
  -5  15  -2       20.45       22.65      5.16 o
  -4  15  -2        3.81       10.87      3.57 o
  -3  15  -2       51.99       50.46      6.60 o
  -2  15  -2        0.65        1.33      4.74 o
  -1  15  -2        5.07        4.68      2.81 o
   0  15  -2        1.31        1.18      1.76 o
   1  15  -2       71.36       75.62      6.55 o
   2  15  -2        3.32        0.19      3.09 o
   3  15  -2       99.75      114.34     13.30 o
   4  15  -2        0.57        5.02      3.34 o
   5  15  -2        8.13       16.47      4.57 o
   6  15  -2        0.49        2.23      4.62 o
  -4  16  -2       22.18       13.54      5.15 o
  -3  16  -2        4.94        5.46      2.83 o
  -2  16  -2       16.96       14.43      3.88 o
  -1  16  -2        2.55        2.18      2.84 o
   0  16  -2       49.84       44.12      5.29 o
   1  16  -2        6.27        4.45      2.49 o
   2  16  -2       29.09       24.29      5.08 o
   3  16  -2        0.58        6.95      3.59 o
   4  16  -2        2.39        5.29      2.81 o
   5  16  -2        0.73       13.12      4.85 o
  -4  17  -2        7.10       23.40      8.97 o
  -3  17  -2        7.92       13.22      3.83 o
  -2  17  -2        1.86        3.98      2.22 o
  -1  17  -2        3.23        4.60      2.48 o
   0  17  -2        6.69       10.48      3.33 o
   1  17  -2        9.86        7.39      3.30 o
   2  17  -2        1.02       -3.79      3.41 o
   3  17  -2        0.68        1.82      3.78 o
   4  17  -2        0.08        2.70      7.87 o
  -3  18  -2        1.05        0.03      3.78 o
  -2  18  -2       11.20       13.08      3.63 o
  -1  18  -2        1.11        0.87      2.79 o
   0  18  -2        1.89       -8.64      6.23 o
   1  18  -2        0.54        6.20      4.93 o
   2  18  -2      104.85      118.98     11.60 o
   3  18  -2        0.16        1.87      5.19 o
  -1  19  -2        1.93        3.21      3.03 o
   0  19  -2        2.70        4.76      7.46 o
  -9   1  -1       17.44       19.55      5.91 o
  -8   1  -1       12.60       10.34      2.86 o
  -7   1  -1       41.37       48.29      5.81 o
  -6   1  -1      349.90      368.61     11.49 o
  -5   1  -1      239.56      254.72      7.30 o
  -4   1  -1     1592.98     1689.69     12.76 o
  -3   1  -1      175.39      186.87      3.49 o
  -2   1  -1     1427.29     1345.10      8.01 o
  -1   1  -1      221.04      204.82      2.88 o
   2   1  -1    14230.10    13623.34     42.65 o
   3   1  -1        2.05        2.94      0.69 o
   4   1  -1      341.27      331.51      7.15 o
   5   1  -1        0.39        2.37      1.09 o
   6   1  -1      731.64      772.17     14.32 o
   7   1  -1       12.88       14.20      4.90 o
   8   1  -1       26.31       16.35      6.50 o
  -9   2  -1       40.97       55.42      9.66 o
  -8   2  -1       13.74       20.74      5.45 o
  -7   2  -1      268.93      286.96     14.00 o
  -6   2  -1      169.20      169.08      6.99 o
  -5   2  -1     1445.03     1513.98     14.75 o
  -4   2  -1      187.18      188.11      4.22 o
  -3   2  -1     1375.24     1399.46      9.32 o
  -2   2  -1      328.54      317.65      4.13 o
  -1   2  -1     9303.17     8729.13     19.97 o
   1   2  -1    20726.62    18664.80    185.37 o
   2   2  -1       21.62       18.98      1.15 o
   3   2  -1     3214.08     3360.97     16.20 o
   4   2  -1        4.74        3.34      1.01 o
   5   2  -1       11.26       13.83      2.37 o
   6   2  -1       73.02       72.10      4.55 o
   7   2  -1      172.98      170.22     12.27 o
   8   2  -1       14.18       11.91      5.00 o
  -9   3  -1        8.39       10.06      6.41 o
  -8   3  -1       24.94       29.40      6.42 o
  -7   3  -1       65.54       68.90      6.11 o
  -6   3  -1      145.03      151.22      8.33 o
  -5   3  -1       46.74       48.54      2.58 o
  -4   3  -1       14.37       14.66      1.35 o
  -3   3  -1       69.39       71.48      2.31 o
  -2   3  -1     3971.78     3942.76     17.00 o
  -1   3  -1      176.12      175.46      2.80 o
   0   3  -1     4827.00     4569.52     22.81 o
   1   3  -1       43.11       44.95      3.66 o
   2   3  -1     3659.69     3472.09     31.90 o
   3   3  -1        1.41       24.99      6.50 o
   4   3  -1      957.92      978.91     10.23 o
   5   3  -1        4.15        5.03      1.58 o
   6   3  -1      694.73      675.91     23.95 o
   7   3  -1       10.85       11.53      5.53 o
   8   3  -1      159.72      128.88     17.07 o
   9   3  -1        5.15        9.24      6.02 o
  -9   4  -1        7.67        5.48      5.11 o
  -8   4  -1        0.85       -0.27      1.80 o
  -7   4  -1        9.26        9.76      2.97 o
  -6   4  -1       24.30       23.44      3.14 o
  -5   4  -1      285.41      267.32      7.33 o
  -4   4  -1       66.87       66.67      2.50 o
  -3   4  -1     1738.60     1830.99     14.53 o
  -2   4  -1       13.86       14.23      1.14 o
  -1   4  -1     1734.36     1645.81      8.12 o
   0   4  -1       47.31       46.11      1.57 o
   1   4  -1     6611.78     6438.76     42.70 o
   2   4  -1        4.07        3.75      0.67 o
   3   4  -1     5344.91     5347.67     32.92 o
   4   4  -1       10.62        9.93      1.36 o
   5   4  -1      668.86      710.39     11.03 o
   6   4  -1       12.28       10.21      2.63 o
   7   4  -1      147.98      160.80     16.56 o
   8   4  -1        7.55       13.00      4.42 o
   9   4  -1       40.87       39.71     10.68 o
  -8   5  -1       31.13       33.43      4.92 o
  -7   5  -1       23.92       27.84      4.14 o
  -6   5  -1      204.80      204.48     10.00 o
  -5   5  -1       61.39       55.89      3.30 o
  -4   5  -1      494.07      540.33      9.80 o
  -3   5  -1      133.38      136.28      4.55 o
  -2   5  -1     1660.94     1690.10     13.47 o
  -1   5  -1      127.01      125.63      2.47 o
   0   5  -1     4764.58     4735.22     27.85 o
   1   5  -1        3.42        3.85      0.70 o
   2   5  -1     2584.49     2534.06     26.36 o
   3   5  -1        2.22        3.04      1.35 o
   4   5  -1     1357.09     1284.74     13.35 o
   5   5  -1       21.71       23.17      2.63 o
   6   5  -1     1907.74     2033.03     43.91 o
   7   5  -1        1.75        3.02      3.32 o
   8   5  -1       17.43       18.30      5.04 o
   9   5  -1        1.22       -0.66      5.91 o
  -8   6  -1       13.99       11.95      2.72 o
  -7   6  -1      123.49      120.06      8.47 o
  -6   6  -1       85.19       85.77      6.64 o
  -5   6  -1      131.83      128.14      7.33 o
  -4   6  -1        6.68        6.22      1.09 o
  -3   6  -1      179.76      192.87      5.63 o
  -2   6  -1      101.68      104.57      3.40 o
  -1   6  -1     1115.82     1161.84      8.83 o
   0   6  -1       95.36       97.90      2.30 o
   1   6  -1      798.50      814.93      9.38 o
   2   6  -1        6.06        7.50      0.86 o
   3   6  -1      748.46      745.30      9.49 o
   4   6  -1        0.44        2.90      1.66 o
   5   6  -1      177.55      193.71      7.16 o
   6   6  -1       76.88       86.62      8.33 o
   7   6  -1       53.33       42.82      7.21 o
   8   6  -1       15.38       11.61      4.53 o
  -8   7  -1        8.49        9.17      2.89 o
  -7   7  -1       18.79       15.87      3.32 o
  -6   7  -1      146.82      143.75      8.62 o
  -5   7  -1        3.89        2.62      2.23 o
  -4   7  -1       94.25       94.26      5.04 o
  -3   7  -1       13.21       12.34      2.04 o
  -2   7  -1       25.77       25.48      1.68 o
  -1   7  -1       83.90       85.59      2.75 o
   0   7  -1     2870.48     3012.96     24.32 o
   1   7  -1        3.60        2.28      0.89 o
   2   7  -1       36.62       31.52      1.72 o
   3   7  -1        4.85        4.85      1.29 o
   4   7  -1      304.13      314.70      7.29 o
   5   7  -1       16.56       12.31      4.05 o
   6   7  -1       61.39       67.83      6.15 o
   7   7  -1        7.16        7.97     11.40 o
   8   7  -1       60.63       59.03      8.95 o
  -8   8  -1        9.55        6.63      3.42 o
  -7   8  -1       16.95       17.89      3.64 o
  -6   8  -1       14.81       13.40      2.08 o
  -5   8  -1       93.17       99.51      6.95 o
  -4   8  -1       29.09       28.15      2.86 o
  -3   8  -1      345.55      319.37     18.49 o
  -2   8  -1       36.27       38.14      2.11 o
  -1   8  -1     2842.32     2898.37     16.91 o
   0   8  -1        9.88       10.69      1.01 o
   1   8  -1      958.23      955.98     12.72 o
   2   8  -1        1.54        1.99      0.53 o
   3   8  -1     1900.72     1833.30     25.80 o
   4   8  -1        2.24        4.78      1.68 o
   5   8  -1     1981.05     2008.78     38.66 o
   6   8  -1       27.05       29.56      4.42 o
   7   8  -1      137.17      130.40     12.69 o
   8   8  -1        5.93        2.63      2.69 o
  -8   9  -1       31.34       29.93      6.06 o
  -7   9  -1        5.65        3.28      3.14 o
  -6   9  -1      139.33      139.60      8.76 o
  -5   9  -1       15.77       18.17      2.39 o
  -4   9  -1      188.34      198.86      8.94 o
  -3   9  -1      113.59      114.63      4.56 o
  -2   9  -1      239.81      264.92      5.21 o
  -1   9  -1       28.44       31.28      2.08 o
   0   9  -1      973.55      979.97     10.57 o
   1   9  -1        1.14        1.59      1.23 o
   2   9  -1      386.42      399.02      9.56 o
   3   9  -1        0.17        4.10      1.10 o
   4   9  -1       73.58       75.10      6.57 o
   5   9  -1       18.24       26.72      4.49 o
   6   9  -1      809.57      800.32     22.58 o
   7   9  -1        1.44       -0.03      2.67 o
   8   9  -1       26.34       28.63      6.84 o
  -7  10  -1        8.86       20.03      5.14 o
  -6  10  -1       41.09       47.70      6.57 o
  -5  10  -1       58.84       57.96      5.33 o
  -4  10  -1       12.92        8.11      2.09 o
  -3  10  -1     1450.76     1487.51     25.20 o
  -2  10  -1        1.84        1.30      0.86 o
  -1  10  -1      307.17      303.35      6.58 o
   0  10  -1       16.62       15.08      1.45 o
   1  10  -1      209.43      210.34      6.81 o
   2  10  -1        1.12        2.06      1.21 o
   3  10  -1     1148.69     1149.25     27.84 o
   4  10  -1        7.17       11.08      3.23 o
   5  10  -1       42.46       29.99      6.07 o
   6  10  -1       16.15       19.15      4.04 o
   7  10  -1       69.10       61.39      9.33 o
   8  10  -1        3.72        6.81      5.27 o
  -7  11  -1        3.84        6.73      3.37 o
  -6  11  -1       28.15       23.07      4.83 o
  -5  11  -1       13.58       16.35      3.73 o
  -4  11  -1        4.21        7.20      2.31 o
  -3  11  -1       60.94       66.99      4.71 o
  -2  11  -1       64.14       73.21      3.88 o
  -1  11  -1       37.51       35.55      2.63 o
   0  11  -1      488.60      469.95      8.05 o
   1  11  -1        1.19        1.46      1.36 o
   2  11  -1      206.59      214.88      8.00 o
   3  11  -1        5.49        7.42      1.90 o
   4  11  -1      579.85      600.97     22.43 o
   5  11  -1        2.37        1.99      2.12 o
   6  11  -1       35.67       38.34      7.86 o
   7  11  -1        6.60        6.84      4.92 o
  -7  12  -1        7.79       11.39      3.78 o
  -6  12  -1       19.67       20.03      4.56 o
  -5  12  -1      159.49      170.39     10.08 o
  -4  12  -1        0.81       -2.20      2.84 o
  -3  12  -1       44.37       39.83      3.70 o
  -2  12  -1       15.20       20.02      2.23 o
  -1  12  -1       38.16       34.40      2.99 o
   0  12  -1        8.66        6.73      1.46 o
   1  12  -1      697.04      693.30     15.82 o
   2  12  -1        4.19        4.25      1.92 o
   3  12  -1      239.56      228.22     11.09 o
   4  12  -1        2.36        2.30      2.19 o
   5  12  -1       40.99       41.41      5.09 o
   6  12  -1        4.30        3.01      3.05 o
   7  12  -1       23.27       19.61      6.19 o
  -6  13  -1      147.06      177.40     13.57 o
  -5  13  -1       17.88       18.91      4.09 o
  -4  13  -1       26.49       22.70      4.01 o
  -3  13  -1       23.81       26.37      3.36 o
  -2  13  -1      120.69      131.97      6.95 o
  -1  13  -1        4.35        1.51      1.47 o
   0  13  -1      625.52      642.49     16.42 o
   1  13  -1        2.73        3.06      1.84 o
   2  13  -1       51.24       45.03      4.59 o
   3  13  -1        3.19        2.67      2.88 o
   4  13  -1       48.79       45.34      6.45 o
   5  13  -1        0.97       -0.28      2.75 o
   6  13  -1      156.91      157.55     14.61 o
   7  13  -1        3.98        3.03      4.69 o
  -6  14  -1       37.60       33.30      5.98 o
  -5  14  -1       10.79        5.26      2.25 o
  -4  14  -1        3.17        2.78      1.89 o
  -3  14  -1      167.71      160.84      9.24 o
  -2  14  -1        2.46       -0.85      1.91 o
  -1  14  -1       13.48       14.45      2.86 o
   0  14  -1       25.57       28.26      3.60 o
   1  14  -1       19.22       21.30      3.14 o
   2  14  -1        0.69        1.53      2.00 o
   3  14  -1      115.27      107.38      9.78 o
   4  14  -1        1.04        2.06      2.62 o
   5  14  -1       17.83       31.06      5.90 o
   6  14  -1        4.13        2.19      2.43 o
  -5  15  -1        9.32        6.51      2.63 o
  -4  15  -1       55.23       67.26      6.62 o
  -3  15  -1        4.00        2.97      2.17 o
  -2  15  -1       18.47       14.00      3.49 o
  -1  15  -1        1.25       -1.10      2.42 o
   0  15  -1      330.92      323.45     11.68 o
   1  15  -1        0.18        0.18      1.39 o
   2  15  -1      173.82      175.28     17.83 o
   3  15  -1        0.22       -0.35      3.04 o
   4  15  -1       18.02       18.04      7.58 o
   5  15  -1        0.25        4.13      4.70 o
  -4  16  -1        0.63       -0.04      4.87 o
  -3  16  -1        1.25       -2.75      2.93 o
  -2  16  -1        2.61       -0.09      2.27 o
  -1  16  -1        4.44        7.94      2.32 o
   0  16  -1        4.71        7.63      2.56 o
   1  16  -1      161.79      173.66     10.30 o
   2  16  -1        0.52       -1.44      3.21 o
   3  16  -1       10.63       11.11      6.41 o
   4  16  -1        1.55        7.24      3.96 o
   5  16  -1        9.35       12.48      4.89 o
  -4  17  -1        3.82        7.99      3.43 o
  -3  17  -1        0.78        7.03      3.51 o
  -2  17  -1       17.67       12.71      3.81 o
  -1  17  -1        2.91        2.24      2.43 o
   0  17  -1      197.48      198.74     11.44 o
   1  17  -1        1.75       -0.22      2.45 o
   2  17  -1       61.53       65.24      8.33 o
   3  17  -1        2.08        8.96      6.58 o
   4  17  -1       42.53       65.80     11.10 o
  -3  18  -1       50.19       62.02     10.76 o
  -2  18  -1        0.01       -0.80      3.03 o
  -1  18  -1        0.65       -0.09      3.53 o
   0  18  -1        8.26       12.66      4.68 o
   1  18  -1       12.39       21.08      4.95 o
   2  18  -1        1.67        1.55      3.17 o
   3  18  -1       29.77       36.45      6.95 o
  -1  19  -1        0.40        3.45      3.42 o
   0  19  -1        7.27       11.53      5.34 o
  -9   0   0       17.23       24.93      9.58 o
  -8   0   0       92.81       90.92     16.18 o
  -7   0   0       68.96       68.15      7.90 o
  -6   0   0     4435.82     4502.48     55.25 o
  -5   0   0        8.26        6.89      1.91 o
  -4   0   0     1571.78     1540.43     17.90 o
  -3   0   0       43.84       47.78      2.42 o
  -2   0   0    10662.22    10145.92     29.67 o
   2   0   0    10755.86    10528.16     30.40 o
   3   0   0       45.48       44.37      2.06 o
   4   0   0     1548.37     1524.35     13.64 o
   5   0   0        8.91        9.97      2.08 o
   6   0   0     4393.61     3433.70    639.58 o
   7   0   0       70.51       67.87     10.48 o
   8   0   0       94.16       85.04     12.33 o
  -9   1   0       38.06       46.20      8.72 o
  -8   1   0        6.56       12.36      4.78 o
  -7   1   0      141.18      144.31      8.45 o
  -6   1   0      278.96      294.17      9.37 o
  -5   1   0       82.49       78.49      4.32 o
  -4   1   0       53.21       52.07      2.21 o
  -3   1   0      832.04      875.85      7.04 o
  -2   1   0       73.47       75.03      1.51 o
   2   1   0       73.43       74.77      1.55 o
   3   1   0      856.42      886.61      6.65 o
   4   1   0       52.83       51.15      2.24 o
   5   1   0       88.44       83.11      3.36 o
   6   1   0      277.18      232.47     24.15 o
   7   1   0      144.85      143.67     10.55 o
   8   1   0        6.51        5.90      4.55 o
  -9   2   0        1.94       -1.12      2.92 o
  -8   2   0       70.59       74.57     10.02 o
  -7   2   0        5.71        6.79      2.24 o
  -6   2   0       52.09       59.51      4.19 o
  -5   2   0       20.31       19.73      2.19 o
  -4   2   0      353.52      393.01      6.35 o
  -3   2   0        1.26        1.78      0.51 o
  -2   2   0     4530.74     4565.70     13.63 o
  -1   2   0        4.73        4.84      0.57 o
   1   2   0        4.78        3.86      0.45 o
   2   2   0     4577.64     4579.48     25.04 o
   3   2   0        1.27        2.07      0.48 o
   4   2   0      355.96      394.69      6.51 o
   5   2   0       19.84       21.64      1.97 o
   6   2   0       53.64       46.72      4.98 o
   7   2   0        5.75        6.96      3.29 o
   8   2   0       71.85       45.30      9.93 o
  -9   3   0       26.45       36.45      8.06 o
  -8   3   0       30.96       29.31      4.19 o
  -7   3   0       90.77       92.06      6.99 o
  -6   3   0      124.42      124.57      5.91 o
  -5   3   0      121.53      128.92      4.73 o
  -4   3   0       15.41       14.87      1.24 o
  -3   3   0     1705.77     1652.53     15.96 o
  -2   3   0       69.63       68.81      2.10 o
  -1   3   0     8814.12     8143.59     39.72 o
   0   3   0        0.81        2.17      0.42 o
   1   3   0     8901.56     8369.64     75.22 o
   2   3   0       71.18       69.30      2.60 o
   3   3   0     1738.59     1663.74     11.96 o
   4   3   0       16.45       15.73      1.61 o
   5   3   0      119.12      122.49      4.74 o
   6   3   0      122.55       96.00     10.20 o
   7   3   0       94.19      105.11      9.50 o
   8   3   0       31.67       19.27      6.87 o
   9   3   0       26.01       24.97      7.89 o
  -9   4   0       21.56       25.42      9.02 o
  -8   4   0       46.57       59.67      6.32 o
  -7   4   0        5.13        2.76      1.76 o
  -6   4   0     1207.42     1217.59     23.45 o
  -5   4   0        6.87        8.77      1.27 o
  -4   4   0      781.83      814.30      9.60 o
  -3   4   0       50.80      127.29     29.08 o
  -2   4   0      780.36      749.46      6.38 o
  -1   4   0        6.55        7.48      1.52 o
   0   4   0    34095.71    31023.58    142.49 o
   1   4   0        6.39        6.74      0.68 o
   2   4   0      791.34      736.41     13.54 o
   3   4   0       50.92      215.40     10.49 o
   4   4   0      801.01      818.97     11.15 o
   5   4   0        7.31        7.95      1.36 o
   6   4   0     1191.72     1158.63     37.23 o
   7   4   0        5.34        3.21      2.22 o
   8   4   0       47.47       50.98     11.09 o
   9   4   0       21.33       22.29      7.56 o
  -9   5   0       44.60       47.05      8.81 o
  -8   5   0        1.55        2.92      2.02 o
  -7   5   0       45.20       44.58      4.93 o
  -6   5   0       67.64       71.51      6.02 o
  -5   5   0       69.82       69.01      2.69 o
  -4   5   0       14.99       20.47      4.37 o
  -3   5   0      443.14      427.55      6.43 o
  -2   5   0        2.49        2.34      0.74 o
  -1   5   0     1267.85     1319.07     19.48 o
   0   5   0       19.73       19.82      1.09 o
   1   5   0     1280.98     1315.67     18.83 o
   2   5   0        2.56        2.76      0.57 o
   3   5   0      441.99      439.91      7.58 o
   4   5   0       14.73       14.89      1.63 o
   5   5   0       68.05       67.56      3.26 o
   6   5   0       68.14       80.55      6.26 o
   7   5   0       45.40       44.27      6.75 o
   8   5   0        1.52        4.02      4.48 o
   9   5   0       44.60       50.10     12.29 o
  -8   6   0        6.46        4.12      2.02 o
  -7   6   0        5.15        1.01      2.57 o
  -6   6   0        7.28        5.90      1.79 o
  -5   6   0        2.35        3.37      1.53 o
  -4   6   0      288.14      294.43      8.37 o
  -3   6   0       26.76       28.16      1.80 o
  -2   6   0      466.24      449.64      5.97 o
  -1   6   0        7.15        6.61      0.86 o
   0   6   0      562.02      534.83      6.42 o
   1   6   0        7.23        6.08      0.68 o
   2   6   0      486.67      454.88      7.54 o
   3   6   0       27.33       28.47      1.73 o
   4   6   0      307.04      309.02      6.96 o
   5   6   0        2.50        2.54      1.33 o
   6   6   0        8.40       15.16      4.08 o
   7   6   0        5.46        6.09      2.65 o
   8   6   0        7.16        3.20      2.99 o
  -8   7   0        9.12        8.72      2.97 o
  -7   7   0       14.13        6.86      2.37 o
  -6   7   0       29.20       28.94      4.05 o
  -5   7   0      243.19      251.21     10.23 o
  -4   7   0       36.46       34.88      3.03 o
  -3   7   0      872.02      871.10     12.33 o
  -2   7   0       20.77       23.20      1.68 o
  -1   7   0       58.66       52.67      2.49 o
   0   7   0        0.02       -0.14      0.65 o
   1   7   0       62.11       55.92      2.05 o
   2   7   0       21.20       21.31      1.44 o
   3   7   0      883.42      836.19     17.40 o
   4   7   0       37.35       33.42      2.08 o
   5   7   0      252.84      256.45      9.28 o
   6   7   0       28.55       30.63      3.52 o
   7   7   0       15.29       15.00      6.02 o
   8   7   0        9.29        7.49      6.03 o
  -8   8   0       48.74       54.30      7.56 o
  -7   8   0       11.78        9.44      2.77 o
  -6   8   0      400.97      411.79     15.72 o
  -5   8   0       20.28       20.53      3.03 o
  -4   8   0      272.34      277.53      8.35 o
  -3   8   0        2.87        0.87      1.88 o
  -2   8   0      840.51      854.53     10.38 o
  -1   8   0       14.64       14.05      1.25 o
   0   8   0     2274.14     2311.65     19.41 o
   1   8   0       14.71       14.50      1.18 o
   2   8   0      839.63      828.73     11.63 o
   3   8   0        2.93        3.23      0.93 o
   4   8   0      272.56      253.30      7.82 o
   5   8   0       20.30       18.00      3.61 o
   6   8   0      401.70      419.61     16.28 o
   7   8   0       11.76       11.78      8.57 o
   8   8   0       48.67       63.54     14.33 o
  -8   9   0       10.74       12.53      4.14 o
  -7   9   0       31.16       27.88      4.99 o
  -6   9   0       22.44       18.71      3.01 o
  -5   9   0       29.53       28.44      3.48 o
  -4   9   0        4.99        4.18      2.01 o
  -3   9   0      319.86      284.37     11.34 o
  -2   9   0       13.38       12.13      1.21 o
  -1   9   0      550.95      580.83      8.36 o
   0   9   0       34.30       39.55      2.78 o
   1   9   0      551.48      569.65      9.04 o
   2   9   0       13.05        9.60      1.22 o
   3   9   0      322.64      312.60      6.67 o
   4   9   0        4.90        6.91      1.56 o
   5   9   0       31.74       29.63      3.78 o
   6   9   0       22.93       22.58      4.18 o
   7   9   0       30.09       27.87      5.95 o
   8   9   0       10.50       18.46      7.97 o
  -8  10   0        9.48       14.21      6.63 o
  -7  10   0        7.99       10.72      3.52 o
  -6  10   0        8.10        6.12      4.08 o
  -5  10   0        1.59       -0.75      2.06 o
  -4  10   0      187.87      190.72      8.57 o
  -3  10   0       32.97       30.09      2.33 o
  -2  10   0      246.41      227.17      5.65 o
  -1  10   0       13.37       15.42      1.70 o
   0  10   0      665.04      617.14     12.73 o
   1  10   0       13.51       15.96      1.90 o
   2  10   0      253.12      223.63      5.38 o
   3  10   0       33.33       31.81      2.08 o
   4  10   0      196.55      178.24     16.92 o
   5  10   0        1.69        3.28      1.73 o
   6  10   0        7.50        3.70      3.47 o
   7  10   0        8.11        5.50      3.60 o
  -7  11   0       30.57       32.72      7.96 o
  -6  11   0       16.98       17.86      4.15 o
  -5  11   0       63.00       51.75      6.37 o
  -4  11   0       27.06       30.76      3.76 o
  -3  11   0       34.21       28.45      3.43 o
  -2  11   0       10.54       13.57      1.66 o
  -1  11   0      214.68      215.68      6.47 o
   0  11   0        7.52        7.74      1.51 o
   1  11   0      215.97      209.52      6.09 o
   2  11   0       10.55       11.17      1.43 o
   3  11   0       34.62       29.27      4.25 o
   4  11   0       27.11       22.52      5.56 o
   5  11   0       63.19       67.30      9.39 o
   6  11   0       17.02        9.93      5.52 o
   7  11   0       30.67       42.65      8.01 o
  -7  12   0        7.79        5.11      4.72 o
  -6  12   0       56.38       53.07      7.24 o
  -5  12   0        6.14        4.37      2.50 o
  -4  12   0      504.88      504.76     26.55 o
  -3  12   0        3.13        6.51      2.10 o
  -2  12   0     1305.02     1348.87     17.21 o
  -1  12   0        2.03        4.89      2.18 o
   0  12   0       21.90       22.22      2.21 o
   1  12   0        2.04        1.82      0.96 o
   2  12   0     1298.91     1239.68     38.31 o
   3  12   0        3.24        3.15      1.90 o
   4  12   0      503.99      479.84     19.69 o
   5  12   0        6.18        5.20      3.66 o
   6  12   0       58.08       56.43      9.09 o
   7  12   0        7.68        5.29      6.21 o
  -6  13   0        1.77        4.14      3.73 o
  -5  13   0       10.27        9.59      3.01 o
  -4  13   0        4.99        2.37      2.22 o
  -3  13   0      104.55      105.84      7.51 o
  -2  13   0        7.97       13.28      2.34 o
  -1  13   0      522.80      544.69     15.13 o
   0  13   0        5.74        6.94      1.69 o
   1  13   0      529.91      560.85     13.99 o
   2  13   0        7.91       15.38      3.26 o
   3  13   0      109.66       98.75      9.16 o
   4  13   0        4.86        0.73      2.65 o
   5  13   0        9.44       17.99      4.58 o
   6  13   0        1.70        3.37      3.52 o
  -6  14   0      120.33      127.69     11.84 o
  -5  14   0        0.73        1.16      2.81 o
  -4  14   0        5.16        4.21      2.73 o
  -3  14   0        7.57        5.59      2.67 o
  -2  14   0      124.60      140.77      8.32 o
  -1  14   0        4.00        5.95      1.91 o
   0  14   0      808.75      796.72     17.59 o
   1  14   0        4.00        7.19      2.29 o
   2  14   0      125.41      125.93      8.05 o
   3  14   0        7.58        4.89      3.24 o
   4  14   0        5.02        5.33      2.74 o
   5  14   0        0.73        0.68      2.70 o
   6  14   0      119.70      124.10     13.20 o
  -5  15   0       41.76       43.61      5.61 o
  -4  15   0        1.32        1.67      1.84 o
  -3  15   0        1.29       -0.39      1.70 o
  -2  15   0        1.39        1.04      2.13 o
  -1  15   0      147.21      143.21      8.49 o
   0  15   0        0.70        8.37      2.61 o
   1  15   0      146.05      142.97      7.83 o
   2  15   0        1.39        0.91      3.49 o
   3  15   0        1.54        5.69      3.36 o
   4  15   0        1.33        1.95      2.89 o
   5  15   0       41.36       46.19      7.45 o
  -5  16   0        4.04       -2.54      3.64 o
  -4  16   0       48.27       51.00      7.27 o
  -3  16   0        2.32        4.54      2.95 o
  -2  16   0      153.38      172.81     13.24 o
  -1  16   0        2.05        1.28      2.15 o
   0  16   0       50.68       65.18      5.78 o
   1  16   0        2.04        2.51      2.04 o
   2  16   0      154.37      148.89     11.85 o
   3  16   0        2.38        6.61      3.74 o
   4  16   0       47.18       54.76      7.94 o
   5  16   0        3.97        4.42      4.08 o
  -4  17   0        1.30        1.14      2.76 o
  -3  17   0       31.31       37.79      6.68 o
  -2  17   0        1.03        5.11      2.85 o
  -1  17   0      101.92       90.43      8.84 o
   0  17   0        0.27        2.50      1.69 o
   1  17   0      102.58       90.74     12.92 o
   2  17   0        1.02        2.33      2.64 o
   3  17   0       31.73       35.32      7.69 o
   4  17   0        1.29        7.30      4.55 o
  -3  18   0        0.84       -0.49      2.73 o
  -2  18   0       58.67       65.62      8.21 o
  -1  18   0        1.71        4.79      4.26 o
   0  18   0       92.38       90.30     14.21 o
   1  18   0        1.70       12.54      4.09 o
   2  18   0       58.99       68.94      8.99 o
   3  18   0        0.83        1.64      4.00 o
  -1  19   0       66.56       79.75      9.27 o
   0  19   0        0.32        3.41      7.02 o
  -9   1   1        0.78       -0.62      3.78 o
  -8   1   1       27.86       29.77      5.20 o
  -7   1   1       13.25        9.90      1.85 o
  -6   1   1      716.21      731.04     12.95 o
  -5   1   1        0.43        1.05      1.16 o
  -4   1   1      342.36      333.59      6.29 o
  -3   1   1        2.04        1.65      0.55 o
  -2   1   1    14318.62    13723.33     65.16 o
   1   1   1      226.40      220.15      2.41 o
   2   1   1     1445.50     1397.34     10.76 o
   3   1   1      171.07      173.85      3.46 o
   4   1   1     1586.08     1644.87     13.97 o
   5   1   1      242.08      235.99      5.47 o
   6   1   1      361.68      362.11      7.76 o
   7   1   1       42.17       40.94      5.03 o
   8   1   1       12.38        6.83      3.64 o
  -9   2   1        3.53        6.97      4.06 o
  -8   2   1       14.45       15.04      3.09 o
  -7   2   1      180.06      178.24      9.27 o
  -6   2   1       72.21       75.86      4.75 o
  -5   2   1       14.69       16.56      2.35 o
  -4   2   1        4.85        3.70      0.73 o
  -3   2   1     3239.79     3465.80     14.01 o
  -2   2   1       21.80       22.03      1.19 o
  -1   2   1    21006.36    19031.29    247.85 o
   1   2   1     9496.16     9013.82     34.70 o
   2   2   1      331.92      326.54      3.76 o
   3   2   1     1347.87     1357.36     14.46 o
   4   2   1      186.28      181.48      3.70 o
   5   2   1     1462.84     1486.25     17.67 o
   6   2   1      172.59      179.64      7.18 o
   7   2   1      272.56      273.86     16.52 o
   8   2   1       13.53       12.54      4.81 o
  -9   3   1        5.15        7.91      4.99 o
  -8   3   1      160.22      170.24     10.10 o
  -7   3   1       10.86        7.49      2.78 o
  -6   3   1      691.76      723.58     14.38 o
  -5   3   1        4.14        3.19      1.03 o
  -4   3   1      963.96     1010.26     11.02 o
  -3   3   1        1.40       29.42      4.69 o
  -2   3   1     3683.01     3633.02     34.06 o
  -1   3   1       43.40       44.95      3.23 o
   0   3   1     4806.74     4559.58     16.08 o
   1   3   1      176.85      178.63      3.01 o
   2   3   1     3982.49     3981.03     26.48 o
   3   3   1       70.02       71.18      2.12 o
   4   3   1       14.63       15.99      1.28 o
   5   3   1       46.91       46.49      2.71 o
   6   3   1      146.18      135.53      8.89 o
   7   3   1       65.55       71.25      8.59 o
   8   3   1       24.85       15.60      5.57 o
  -9   4   1       40.46       50.92      9.25 o
  -8   4   1        7.39        6.39      2.63 o
  -7   4   1      147.62      147.14      8.87 o
  -6   4   1       12.02        7.84      1.84 o
  -5   4   1      661.05      707.84     10.13 o
  -4   4   1       10.44       11.82      1.31 o
  -3   4   1     5305.17     5508.86     43.27 o
  -2   4   1        4.07        3.04      0.61 o
  -1   4   1     6625.44     6450.14     70.46 o
   0   4   1       48.80       55.72      3.81 o
   1   4   1     1693.63     1618.72     22.54 o
   2   4   1       12.73       12.27      0.97 o
   3   4   1     1695.57     1762.47     13.94 o
   4   4   1       67.30       72.85      2.96 o
   5   4   1      282.34      279.99      7.34 o
   6   4   1       25.40       23.77      4.18 o
   7   4   1        8.28        9.24      2.67 o
   8   4   1        0.97        3.00      5.49 o
   9   4   1        7.31        8.11      5.44 o
  -9   5   1        1.24        4.35      3.19 o
  -8   5   1       17.29       15.45      3.21 o
  -7   5   1        1.87        0.61      1.77 o
  -6   5   1     1880.61     1896.18     29.42 o
  -5   5   1       21.62       22.93      2.03 o
  -4   5   1     1365.25     1324.87     15.71 o
  -3   5   1        2.21        1.99      1.02 o
  -2   5   1     2636.74     2582.28     17.11 o
  -1   5   1        3.28        3.84      0.57 o
   0   5   1     4651.19     4737.42     29.44 o
   1   5   1      126.38      120.92      2.91 o
   2   5   1     1684.39     1698.22     13.17 o
   3   5   1      128.97      127.39      3.65 o
   4   5   1      498.39      539.12      9.69 o
   5   5   1       61.30       57.87      3.37 o
   6   5   1      212.34      211.69     10.92 o
   7   5   1       23.48       21.86      4.13 o
   8   5   1       31.69       30.05      9.19 o
  -8   6   1       15.41       19.00      3.76 o
  -7   6   1       53.58       44.83      5.05 o
  -6   6   1       76.79       87.07      6.64 o
  -5   6   1      178.27      204.30      6.61 o
  -4   6   1        0.44        1.34      0.84 o
  -3   6   1      756.15      759.65     10.37 o
  -2   6   1        6.13        5.53      0.73 o
  -1   6   1      813.27      819.82      9.05 o
   0   6   1       94.77      101.08      3.01 o
   1   6   1     1124.46     1146.62     17.29 o
   2   6   1      102.05      101.27      4.24 o
   3   6   1      174.55      178.04      5.49 o
   4   6   1        6.66        7.54      1.87 o
   5   6   1      131.60      129.75      8.03 o
   6   6   1       85.80       88.24      7.31 o
   7   6   1      123.03       90.32     19.87 o
   8   6   1       13.97       12.39      5.40 o
  -8   7   1       59.56       61.14      7.76 o
  -7   7   1        7.03        2.81      3.38 o
  -6   7   1       64.27       66.12      5.82 o
  -5   7   1       16.41       14.06      2.08 o
  -4   7   1      298.40      302.84      5.24 o
  -3   7   1        4.85        4.80      0.75 o
  -2   7   1       33.91       36.49      2.13 o
  -1   7   1        3.46        3.91      1.06 o
   0   7   1     2904.23     3115.55     29.79 o
   1   7   1       82.81       83.34      2.94 o
   2   7   1       24.58       23.70      1.80 o
   3   7   1       12.97       12.44      1.47 o
   4   7   1       98.06       91.22      4.95 o
   5   7   1        3.57        1.05      1.22 o
   6   7   1      146.70      144.35      9.46 o
   7   7   1       18.43       14.59      3.64 o
   8   7   1        8.89       10.59      6.15 o
  -8   8   1        5.83        1.72      3.02 o
  -7   8   1      133.52      125.31     10.63 o
  -6   8   1       26.70       28.75      4.23 o
  -5   8   1     1971.36     2077.99     44.31 o
  -4   8   1        2.21        1.73      0.59 o
  -3   8   1     1897.89     1914.05     16.62 o
  -2   8   1        1.48        1.37      1.29 o
  -1   8   1      937.73      917.81     17.60 o
   0   8   1       10.52       10.07      1.18 o
   1   8   1     2791.55     2814.00     38.89 o
   2   8   1       36.57       36.71      2.23 o
   3   8   1      331.32      321.25     12.34 o
   4   8   1       30.23       27.03      4.77 o
   5   8   1       87.45       81.93     10.79 o
   6   8   1       15.45       18.05      3.94 o
   7   8   1       15.60       15.46      3.69 o
   8   8   1        9.88        5.29      4.19 o
  -8   9   1       26.25       22.75      7.23 o
  -7   9   1        1.46        2.62      2.94 o
  -6   9   1      803.37      770.28     25.16 o
  -5   9   1       18.27       19.56      3.38 o
  -4   9   1       75.20       72.14      3.03 o
  -3   9   1        0.18        2.86      1.18 o
  -2   9   1      396.69      380.71     12.61 o
  -1   9   1        1.08        0.33      0.85 o
   0   9   1      967.37     1026.70     12.81 o
   1   9   1       28.02       30.65      2.38 o
   2   9   1      245.48      267.25      6.33 o
   3   9   1      112.34      119.83      5.80 o
   4   9   1      189.80      158.09     12.17 o
   5   9   1       15.41       15.57      3.26 o
   6   9   1      141.73      144.33      9.79 o
   7   9   1        5.51        6.93      4.17 o
   8   9   1       31.56       37.77     12.49 o
  -8  10   1        3.72        2.79      3.37 o
  -7  10   1       68.40       75.90      8.52 o
  -6  10   1       16.31       16.95      4.27 o
  -5  10   1       43.95       42.12      5.85 o
  -4  10   1        7.20        6.12      1.83 o
  -3  10   1     1161.86     1183.10     16.05 o
  -2  10   1        1.12        3.39      1.67 o
  -1  10   1      213.18      211.17      6.37 o
   0  10   1       16.73       17.79      2.18 o
   1  10   1      313.84      315.64      6.67 o
   2  10   1        1.69        2.47      0.93 o
   3  10   1     1464.59     1385.84     50.83 o
   4  10   1       12.95       11.90      2.79 o
   5  10   1       60.61       49.32      6.53 o
   6  10   1       40.80       35.54      8.25 o
   7  10   1        9.20       13.13      4.42 o
  -7  11   1        6.55        5.92      3.54 o
  -6  11   1       35.03       42.45      8.80 o
  -5  11   1        2.31        5.02      3.95 o
  -4  11   1      577.33      597.11     20.64 o
  -3  11   1        5.47        7.25      2.35 o
  -2  11   1      203.39      214.28      9.83 o
  -1  11   1        1.25        1.49      1.11 o
   0  11   1      492.52      508.91     11.04 o
   1  11   1       37.70       39.09      2.64 o
   2  11   1       58.84       64.29      3.20 o
   3  11   1       61.96       47.48      3.36 o
   4  11   1        3.26        2.10      1.91 o
   5  11   1       13.99       16.97      6.20 o
   6  11   1       27.69       26.70      6.06 o
   7  11   1        3.91        5.78      5.81 o
  -7  12   1       23.53       21.97      5.09 o
  -6  12   1        4.29        4.27      2.32 o
  -5  12   1       41.25       46.34      6.31 o
  -4  12   1        2.38        1.66      2.22 o
  -3  12   1      241.30      243.96     12.77 o
  -2  12   1        4.13        5.85      2.59 o
  -1  12   1      708.56      698.66     15.18 o
   0  12   1        8.83        9.34      2.18 o
   1  12   1       40.40       35.23      2.63 o
   2  12   1       15.01       16.23      1.98 o
   3  12   1       43.32       36.61      5.37 o
   4  12   1        0.73        0.89      2.61 o
   5  12   1      160.17      185.89     20.14 o
   6  12   1       19.97       22.63      6.14 o
   7  12   1        7.99        6.09      2.69 o
  -7  13   1        3.94        5.37      6.08 o
  -6  13   1      158.02      159.86     12.70 o
  -5  13   1        1.00        1.77      2.47 o
  -4  13   1       49.66       54.07      6.82 o
  -3  13   1        3.22        4.40      2.42 o
  -2  13   1       51.78       44.34      3.89 o
  -1  13   1        2.70        1.80      1.47 o
   0  13   1      627.65      624.04     15.05 o
   1  13   1        4.28        3.46      1.96 o
   2  13   1      122.17      122.40      6.53 o
   3  13   1       24.09       19.96      4.30 o
   4  13   1       26.84       18.14      4.03 o
   5  13   1       17.76       10.88      3.90 o
   6  13   1      147.01      137.36     19.63 o
  -6  14   1        4.18        4.09      2.81 o
  -5  14   1       16.94       19.86      4.12 o
  -4  14   1        1.03        0.65      2.66 o
  -3  14   1      119.45      118.47      8.14 o
  -2  14   1        0.70        1.07      1.77 o
  -1  14   1       21.20       31.47      3.48 o
   0  14   1       25.82       28.00      4.39 o
   1  14   1       15.30       18.19      2.99 o
   2  14   1        2.61        8.15      2.17 o
   3  14   1      171.73      161.15     11.94 o
   4  14   1        3.17        0.59      2.70 o
   5  14   1       11.66       12.32      9.75 o
   6  14   1       37.63       39.93      6.85 o
  -5  15   1        0.25       -0.53      3.49 o
  -4  15   1       17.49       14.29      3.40 o
  -3  15   1        0.21        0.64      2.85 o
  -2  15   1      175.21      187.53     10.06 o
  -1  15   1        0.19        1.32      1.81 o
   0  15   1      336.75      321.38     11.85 o
   1  15   1        1.31        2.18      1.84 o
   2  15   1       18.13       16.56      5.53 o
   3  15   1        4.04        2.81      4.26 o
   4  15   1       54.88       67.57      8.46 o
   5  15   1        9.44       14.05      4.23 o
  -5  16   1        9.34       11.19      3.52 o
  -4  16   1        1.53        3.34      2.84 o
  -3  16   1       10.51        7.59      3.45 o
  -2  16   1        0.51        1.01      2.49 o
  -1  16   1      161.00      167.37     11.71 o
   0  16   1        4.71        4.82      2.70 o
   1  16   1        4.36        9.14      2.53 o
   2  16   1        2.62        8.58      6.65 o
   3  16   1        1.24       14.08      4.79 o
   4  16   1        0.61        5.74      3.80 o
   5  16   1       27.61       36.22     11.78 o
  -4  17   1       41.49       29.47      5.77 o
  -3  17   1        2.09        5.60      3.00 o
  -2  17   1       60.56       67.11      8.09 o
  -1  17   1        1.71        5.21      2.39 o
   0  17   1      199.96      216.78     11.96 o
   1  17   1        2.90        3.53      2.24 o
   2  17   1       16.89       13.04      4.18 o
   3  17   1        0.78        2.76      3.14 o
   4  17   1        3.56        3.66      3.66 o
  -3  18   1       30.42       28.88      6.95 o
  -2  18   1        1.68        3.56      3.09 o
  -1  18   1       12.90       14.36      4.35 o
   0  18   1        8.31        9.84      3.43 o
   1  18   1        0.60        5.67      3.71 o
   2  18   1        0.01       -0.33      2.80 o
   3  18   1       50.40       63.13     10.22 o
  -1  19   1        1.91        1.87      3.67 o
   0  19   1        7.27       11.38      6.11 o
   1  19   1        0.40        5.05      5.71 o
  -9   0   2        6.38       14.54      8.31 o
  -8   0   2      411.90      440.41     34.34 o
  -7   0   2        1.76        3.60      2.41 o
  -6   0   2      206.84      195.16      9.45 o
  -5   0   2        3.05        3.16      2.40 o
  -4   0   2     2121.52     2226.60     29.11 o
  -3   0   2        2.95        3.63      0.98 o
  -2   0   2      993.66      974.96     13.75 o
  -1   0   2       30.71       29.04      2.94 o
   0   0   2     1625.55     1586.91     16.37 o
   1   0   2      636.53      614.28     23.13 o
   2   0   2     2458.79     2442.02     29.55 o
   3   0   2      529.85      517.37     15.76 o
   4   0   2      244.92      256.28      8.90 o
   5   0   2       19.92       15.00      6.67 o
   6   0   2      109.31      102.91      9.12 o
   7   0   2       39.19       45.76      6.92 o
   8   0   2       27.01       46.41     12.72 o
  -9   1   2       34.27       42.61      9.41 o
  -8   1   2        8.28       10.51      3.90 o
  -7   1   2      117.02      124.19      5.81 o
  -6   1   2        1.18        0.86      1.04 o
  -5   1   2      326.65      320.98      7.72 o
  -4   1   2        1.67       43.98      8.72 o
  -3   1   2      219.26      248.61      3.72 o
  -2   1   2       46.59       47.02      2.09 o
  -1   1   2      608.44      553.36     10.57 o
   0   1   2       81.49       77.35      1.84 o
   1   1   2     2880.26     2783.92     22.57 o
   2   1   2       94.43       94.53      1.88 o
   3   1   2      781.85      814.62     14.84 o
   4   1   2       64.67       59.57      3.67 o
   5   1   2       61.75       53.69      3.06 o
   6   1   2       22.27       22.20      3.07 o
   7   1   2       29.15       30.22      4.71 o
   8   1   2       16.82       39.07     12.30 o
  -9   2   2        2.05       11.57      5.53 o
  -8   2   2      127.19      134.19      8.81 o
  -7   2   2        1.78        2.52      1.35 o
  -6   2   2      114.94      114.75      5.03 o
  -5   2   2        0.22        0.34      0.91 o
  -4   2   2     1410.78     1491.62     13.36 o
  -3   2   2        4.02        4.51      0.74 o
  -2   2   2     4851.63     5093.88     33.34 o
  -1   2   2       13.42       12.59      1.42 o
   0   2   2     1983.85     1891.32      9.09 o
   1   2   2       41.78       40.25      1.32 o
   2   2   2     2699.79     2728.56     26.02 o
   3   2   2       50.70       51.82      1.84 o
   4   2   2      288.13      292.25      5.28 o
   5   2   2       13.99       14.43      1.80 o
   6   2   2       43.19       36.86      3.92 o
   7   2   2        4.30        3.09      3.22 o
   8   2   2       13.47       15.22      7.18 o
  -9   3   2      129.61      160.15     15.67 o
  -8   3   2        8.49        5.62      2.34 o
  -7   3   2      362.55      386.52     13.79 o
  -6   3   2        3.74        2.57      1.42 o
  -5   3   2      299.60      300.95      8.74 o
  -4   3   2       13.57       14.45      1.39 o
  -3   3   2       86.15      112.58      3.90 o
  -2   3   2      100.35      101.64      2.59 o
  -1   3   2      434.16      394.21      4.94 o
   0   3   2      750.35      734.68      5.15 o
   1   3   2     1509.70     1469.62      8.65 o
   2   3   2      753.78      750.00      9.04 o
   3   3   2     1731.59     1904.56     16.89 o
   4   3   2       55.08       52.16      2.25 o
   5   3   2       14.62       15.61      1.54 o
   6   3   2      101.30      102.89      5.88 o
   7   3   2        0.94        0.60      2.25 o
   8   3   2       30.45       24.97      5.62 o
  -9   4   2       15.26       14.39      8.36 o
  -8   4   2      356.27      380.73     15.21 o
  -7   4   2        6.09        6.34      2.38 o
  -6   4   2      448.67      457.30     11.75 o
  -5   4   2        2.24        0.77      1.40 o
  -4   4   2      779.66      820.72     13.03 o
  -3   4   2       21.70       23.52      2.05 o
  -2   4   2     2383.47     2320.93     22.23 o
  -1   4   2       69.93       70.51      2.65 o
   0   4   2     7621.07     7397.21     31.83 o
   1   4   2      133.73      127.81      2.92 o
   2   4   2     1255.38     1249.55     13.88 o
   3   4   2      586.62      634.59     10.72 o
   4   4   2        3.53        6.08      2.96 o
   5   4   2        0.05        1.17      1.10 o
   6   4   2      187.63      201.86      9.33 o
   7   4   2        3.73        6.55      3.35 o
   8   4   2       40.77       42.62     18.66 o
  -9   5   2      116.74      105.89      9.96 o
  -8   5   2        2.98        2.05      2.40 o
  -7   5   2      148.02      163.09      9.45 o
  -6   5   2        0.52        0.38      1.60 o
  -5   5   2      247.97      258.52      7.12 o
  -4   5   2        0.60        0.88      0.91 o
  -3   5   2     3202.17     3244.15     26.28 o
  -2   5   2       61.26       55.27      2.29 o
  -1   5   2      642.98      672.37      8.24 o
   0   5   2       78.11       78.27      1.95 o
   1   5   2      393.06      404.15      5.08 o
   2   5   2      133.12      139.57      4.39 o
   3   5   2     1173.71     1202.95     15.44 o
   4   5   2       51.12       52.98      4.30 o
   5   5   2        2.11        4.60      4.53 o
   6   5   2        8.24       11.80      2.76 o
   7   5   2        2.35       -0.17      3.06 o
   8   5   2       25.65       17.89      5.14 o
  -9   6   2        1.23        0.38      2.70 o
  -8   6   2       87.38       86.05      7.38 o
  -7   6   2       19.74       18.78      3.83 o
  -6   6   2      735.67      730.24     18.51 o
  -5   6   2        2.52        5.88      2.21 o
  -4   6   2     1120.50     1123.37     13.55 o
  -3   6   2        0.32        0.48      1.14 o
  -2   6   2     1032.04     1064.62     13.66 o
  -1   6   2      174.39      165.76      4.33 o
   0   6   2     4865.84     4955.18     37.47 o
   1   6   2      129.32      124.41      3.17 o
   2   6   2     1984.78     2089.33     16.37 o
   3   6   2       43.82       45.81      3.15 o
   4   6   2      189.68      187.99      6.85 o
   5   6   2        7.03        9.95      2.30 o
   6   6   2      117.93      117.28      8.34 o
   7   6   2        1.99        0.77      2.94 o
   8   6   2       10.44       13.50      4.87 o
  -8   7   2        6.19        3.49      2.98 o
  -7   7   2      872.16      901.72     34.67 o
  -6   7   2        4.55        6.66      2.67 o
  -5   7   2      826.24      852.22     25.98 o
  -4   7   2        4.05        5.10      1.51 o
  -3   7   2      101.25      112.33      4.35 o
  -2   7   2       19.41       15.68      2.39 o
  -1   7   2     3238.27     3158.52     21.42 o
   0   7   2      576.81      582.14      9.21 o
   1   7   2     1421.77     1319.57     17.72 o
   2   7   2      143.28      134.53      6.70 o
   3   7   2      274.53      307.97      8.26 o
   4   7   2       33.50       35.61      3.47 o
   5   7   2       24.98       24.71      4.74 o
   6   7   2       96.18      112.01      8.42 o
   7   7   2       13.74        8.97      3.59 o
   8   7   2       14.03       21.33      5.57 o
  -8   8   2       48.65       58.53      7.43 o
  -7   8   2        1.70        2.18      3.09 o
  -6   8   2      306.05      301.35     13.93 o
  -5   8   2        0.38        3.38      2.14 o
  -4   8   2      152.05      163.53      5.31 o
  -3   8   2        7.55        7.79      1.08 o
  -2   8   2       31.76       34.25      2.32 o
  -1   8   2       14.31       13.27      1.67 o
   0   8   2     1570.64     1630.90     16.95 o
   1   8   2       11.60       10.90      1.39 o
   2   8   2      101.29       96.82      3.71 o
   3   8   2      114.64      117.98      5.76 o
   4   8   2       13.82       15.34      2.19 o
   5   8   2       10.88        9.81      2.17 o
   6   8   2       94.13       83.54     12.21 o
   7   8   2       15.29        9.57      3.02 o
   8   8   2       12.07       19.83      5.81 o
  -8   9   2        0.44        2.98      3.79 o
  -7   9   2      127.45      107.43     10.19 o
  -6   9   2        0.51        4.16      3.10 o
  -5   9   2       75.88       68.62      7.21 o
  -4   9   2        1.19        1.72      1.20 o
  -3   9   2       94.88       91.96      4.08 o
  -2   9   2        0.03        1.47      1.08 o
  -1   9   2      545.16      544.36     11.07 o
   0   9   2       98.49       95.08      4.74 o
   1   9   2      387.93      396.38      8.24 o
   2   9   2       63.03       65.06      3.17 o
   3   9   2      121.56      117.25      6.89 o
   4   9   2        7.75        5.23      2.67 o
   5   9   2        7.23        9.38      4.08 o
   6   9   2        8.05        8.90      2.98 o
   7   9   2        4.99        6.17      3.82 o
  -8  10   2       35.60       29.70      8.55 o
  -7  10   2        7.06        7.35      4.10 o
  -6  10   2      462.75      454.06     19.98 o
  -5  10   2        3.86        6.75      3.00 o
  -4  10   2      336.40      346.08     15.20 o
  -3  10   2        0.92        4.43      1.77 o
  -2  10   2      203.02      201.28      9.24 o
  -1  10   2       44.12       44.38      3.16 o
   0  10   2     1333.22     1358.31     27.12 o
   1  10   2       10.05       13.48      1.80 o
   2  10   2      398.59      410.21      9.83 o
   3  10   2       12.93        7.35      3.90 o
   4  10   2       38.71       34.02      3.34 o
   5  10   2        1.57        3.35      2.27 o
   6  10   2       37.92       28.31      4.72 o
   7  10   2       10.28       17.55      7.42 o
  -7  11   2       83.93       93.86      9.82 o
  -6  11   2        0.48        3.79      2.85 o
  -5  11   2       41.28       38.59      5.87 o
  -4  11   2        0.24       -2.09      3.34 o
  -3  11   2       14.09       21.11      3.45 o
  -2  11   2        7.86        9.33      3.10 o
  -1  11   2      151.13      159.98      6.00 o
   0  11   2       49.00       46.28      3.68 o
   1  11   2       72.49       68.02      4.58 o
   2  11   2       32.55       31.44      3.08 o
   3  11   2      121.24      105.05      5.36 o
   4  11   2       11.66        5.32      1.89 o
   5  11   2       44.61       34.70      6.71 o
   6  11   2       24.34       26.01      6.03 o
   7  11   2       12.56       10.67      6.29 o
  -7  12   2        0.06       -0.56      2.67 o
  -6  12   2      239.03      257.73     15.76 o
  -5  12   2        1.19       -1.44      2.33 o
  -4  12   2      102.86       99.93      8.69 o
  -3  12   2        0.91        1.76      1.65 o
  -2  12   2       36.45       34.53      4.33 o
  -1  12   2        9.82        9.42      2.21 o
   0  12   2      219.74      236.81      8.19 o
   1  12   2       29.16       34.25      3.14 o
   2  12   2      108.84      103.85      5.51 o
   3  12   2       30.08       21.35      4.08 o
   4  12   2        2.94       -2.96      2.72 o
   5  12   2       24.69       21.34      5.07 o
   6  12   2       25.22       32.51      9.30 o
  -7  13   2        5.02        8.82      5.53 o
  -6  13   2        1.01        5.25      3.56 o
  -5  13   2        3.23        7.52      2.98 o
  -4  13   2        0.63        1.21      2.29 o
  -3  13   2       83.57       86.66      8.24 o
  -2  13   2        1.44       -0.59      1.91 o
  -1  13   2        8.28        4.58      1.79 o
   0  13   2       19.25       24.04      2.92 o
   1  13   2       16.94       13.65      3.05 o
   2  13   2        2.72        4.21      1.76 o
   3  13   2       82.06       72.14      7.72 o
   4  13   2        6.44        0.30      2.66 o
   5  13   2        7.95       -0.63      3.78 o
   6  13   2       11.33        7.34      4.47 o
  -6  14   2       14.76        7.47      3.02 o
  -5  14   2        0.53        1.75      2.57 o
  -4  14   2        6.37        9.01      3.48 o
  -3  14   2        0.93        4.73      2.86 o
  -2  14   2       14.56       14.07      2.80 o
  -1  14   2        2.64        2.59      1.68 o
   0  14   2        2.07        2.35      2.13 o
   1  14   2        1.52        2.00      1.37 o
   2  14   2       25.70       24.21      3.82 o
   3  14   2       13.58       10.19      4.04 o
   4  14   2       14.90       11.86      5.44 o
   5  14   2        3.37        0.35      2.94 o
   6  14   2        0.98       -3.26      5.96 o
  -6  15   2        0.49       -0.33      4.49 o
  -5  15   2        7.98        8.81      3.35 o
  -4  15   2        0.56       -3.06      2.35 o
  -3  15   2       99.24      121.89     12.50 o
  -2  15   2        3.32        5.60      1.94 o
  -1  15   2       73.69       74.97      6.21 o
   0  15   2        1.23        0.14      1.67 o
   1  15   2        5.58        5.41      2.13 o
   2  15   2        0.71       -0.37      2.90 o
   3  15   2       50.68       47.36      6.77 o
   4  15   2        3.88        4.78      3.20 o
   5  15   2       20.78       25.27      5.95 o
  -5  16   2        0.73        2.53      2.84 o
  -4  16   2        2.16        7.25      4.32 o
  -3  16   2        0.57        2.64      2.75 o
  -2  16   2       30.68       22.65      4.47 o
  -1  16   2        6.45        0.45      2.22 o
   0  16   2       47.62       37.47      5.10 o
   1  16   2        2.70        1.79      1.74 o
   2  16   2       17.93       11.56      4.06 o
   3  16   2        4.83        4.40      3.72 o
   4  16   2       23.13       14.43      8.11 o
  -4  17   2        0.09        6.67      3.69 o
  -3  17   2        0.74        3.97      3.20 o
  -2  17   2        1.01        2.05      2.74 o
  -1  17   2        9.59        6.95      4.56 o
   0  17   2        6.61        3.22      1.98 o
   1  17   2        3.35       -3.36      2.48 o
   2  17   2        1.89        0.30      2.79 o
   3  17   2        8.03        7.37      4.85 o
   4  17   2        7.17       12.93      5.29 o
  -3  18   2        0.16        1.77      3.56 o
  -2  18   2      105.49      122.21     11.25 o
  -1  18   2        0.55        3.81      3.42 o
   0  18   2        1.77        2.70      2.54 o
   1  18   2        1.11        2.16      4.13 o
   2  18   2       11.19       17.34      5.81 o
   3  18   2        1.01       -2.44      5.58 o
  -1  19   2       21.24       12.33      4.64 o
   1  19   2        1.93        5.56      4.86 o
  -9   1   3        0.95       -0.30      4.16 o
  -8   1   3       13.82        9.47      3.02 o
  -7   1   3        0.13        0.65      1.30 o
  -6   1   3      664.76      661.06     12.33 o
  -5   1   3       21.50       23.21      2.23 o
  -4   1   3      455.20      442.20      7.34 o
  -3   1   3      213.80      222.89      6.99 o
  -2   1   3      439.94      460.79     11.12 o
  -1   1   3      201.56      202.35      5.30 o
   0   1   3     1539.20     1483.85     17.20 o
   1   1   3      135.17      123.75      3.64 o
   2   1   3        5.97       13.26      0.98 o
   3   1   3      669.52      659.62     18.75 o
   4   1   3      126.65      115.53      3.91 o
   5   1   3       43.28       37.30      2.48 o
   6   1   3        2.16        2.32      1.66 o
   7   1   3       32.35       30.62      4.89 o
   8   1   3       10.42       16.72      6.32 o
  -9   2   3      155.40      180.36     16.64 o
  -8   2   3        0.11        0.11      2.02 o
  -7   2   3       64.11       62.06      4.74 o
  -6   2   3        7.79       15.05      3.31 o
  -5   2   3      998.10     1037.32     13.82 o
  -4   2   3       36.20       43.25      2.68 o
  -3   2   3     4279.27     4432.75     38.11 o
  -2   2   3      130.56      125.97      4.78 o
  -1   2   3     2752.09     2776.28     66.20 o
   0   2   3      371.78      354.40      5.22 o
   1   2   3      425.71      429.50      5.22 o
   2   2   3       76.14       85.06      2.59 o
   3   2   3     2342.14     2354.94     15.85 o
   4   2   3       62.75       56.37      2.33 o
   5   2   3      101.21      103.03      4.12 o
   6   2   3        3.46        0.41      2.58 o
   7   2   3       45.49       43.51      5.90 o
   8   2   3       37.32       43.18      8.62 o
  -9   3   3        0.18        6.15      3.93 o
  -8   3   3       25.15       29.58      4.16 o
  -7   3   3        0.04       -1.77      1.73 o
  -6   3   3      104.46       94.20      5.76 o
  -5   3   3        2.16        1.97      0.99 o
  -4   3   3     1119.04     1171.35     13.44 o
  -3   3   3       64.19       70.74      3.39 o
  -2   3   3      750.47      748.58     15.75 o
  -1   3   3      162.74      167.99      4.30 o
   0   3   3      769.61      794.21      7.85 o
   1   3   3        5.49        5.23      0.72 o
   2   3   3      403.20      432.85      6.81 o
   3   3   3      298.81      314.39      5.20 o
   4   3   3        2.49        2.47      0.71 o
   5   3   3        8.25        8.80      1.40 o
   6   3   3       10.76        6.63      2.55 o
   7   3   3       10.18        8.85      3.47 o
   8   3   3       15.79       11.99      3.86 o
  -9   4   3       45.70       51.08      7.31 o
  -8   4   3        0.28       -3.69      2.46 o
  -7   4   3       42.88       41.00      4.53 o
  -6   4   3        3.42        2.17      1.56 o
  -5   4   3       88.50       85.50      5.03 o
  -4   4   3       35.87       42.09      3.69 o
  -3   4   3      288.17      331.24      6.39 o
  -2   4   3       80.37       76.71      3.00 o
  -1   4   3       95.33       90.87      2.47 o
   0   4   3       99.04       91.06      2.23 o
   1   4   3      271.88      246.37      4.09 o
   2   4   3      122.44      112.52      3.56 o
   3   4   3       43.75       44.62      2.37 o
   4   4   3       50.73       51.72      2.72 o
   5   4   3       41.40       37.89      3.23 o
   6   4   3       25.68       30.41      3.66 o
   7   4   3        6.49        2.32      5.32 o
   8   4   3       11.72        9.10      9.61 o
  -9   5   3        1.37       -4.17      5.30 o
  -8   5   3       77.55       76.02      6.86 o
  -7   5   3        1.65        1.68      2.16 o
  -6   5   3       68.71       83.49      5.28 o
  -5   5   3        0.94        1.15      1.67 o
  -4   5   3      267.92      280.97      7.93 o
  -3   5   3       90.61       93.60      3.17 o
  -2   5   3     1809.00     1748.77     19.75 o
  -1   5   3      135.55      127.83      2.86 o
   0   5   3      333.68      323.60      4.31 o
   1   5   3       11.46       12.95      0.95 o
   2   5   3       26.10       27.85      1.78 o
   3   5   3      220.93      203.28      5.92 o
   4   5   3      157.72      148.60      7.62 o
   5   5   3       12.66       16.40      2.77 o
   6   5   3       39.36       41.81      4.45 o
   7   5   3       36.07       34.21      5.70 o
   8   5   3       23.49       21.19      5.85 o
  -8   6   3        1.55        0.16      3.48 o
  -7   6   3      142.23      135.90      8.70 o
  -6   6   3        3.17       -0.25      1.56 o
  -5   6   3      216.19      198.64      8.78 o
  -4   6   3       17.81       17.72      2.01 o
  -3   6   3      616.13      664.41     10.04 o
  -2   6   3       75.44       73.34      3.09 o
  -1   6   3      350.74      366.59      6.57 o
   0   6   3       10.80        9.38      0.86 o
   1   6   3      297.62      327.95      5.46 o
   2   6   3       60.48       61.52      2.43 o
   3   6   3      392.87      410.46     10.99 o
   4   6   3        8.98        8.76      1.57 o
   5   6   3        6.85        2.96      1.32 o
   6   6   3       22.90       21.92      3.44 o
   7   6   3        6.15        7.84      3.84 o
   8   6   3       17.21       23.10      6.57 o
  -8   7   3       30.24       25.74      5.26 o
  -7   7   3        3.16       -0.14      2.80 o
  -6   7   3       14.05       15.21      2.65 o
  -5   7   3        1.80        0.99      1.72 o
  -4   7   3      214.86      227.99      6.94 o
  -3   7   3        7.96        7.43      1.41 o
  -2   7   3      166.85      149.39      4.40 o
  -1   7   3       27.06       26.42      1.89 o
   0   7   3      207.45      207.57      4.60 o
   1   7   3      155.02      199.30     15.41 o
   2   7   3      181.83      172.35      5.42 o
   3   7   3        6.62        8.19      2.08 o
   4   7   3       22.07       23.57      2.76 o
   5   7   3       47.89       50.66      4.15 o
   6   7   3       31.91       28.63      3.64 o
   7   7   3       20.33       24.49      5.90 o
   8   7   3        2.94        5.92      2.88 o
  -8   8   3        0.02        1.87      2.30 o
  -7   8   3      189.28      163.27     12.10 o
  -6   8   3        1.73        0.55      2.64 o
  -5   8   3       84.33       71.07      6.30 o
  -4   8   3        2.26        3.46      2.83 o
  -3   8   3      436.66      406.06      7.30 o
  -2   8   3       81.94       75.17      3.90 o
  -1   8   3     1442.02     1512.02     19.99 o
   0   8   3       13.38       13.30      2.15 o
   1   8   3      233.59      245.37      7.37 o
   2   8   3       19.56       19.11      2.10 o
   3   8   3      165.11      161.24      7.32 o
   4   8   3       14.75       17.14      2.41 o
   5   8   3       73.32       84.88      5.90 o
   6   8   3       32.40       28.18      4.42 o
   7   8   3       46.28       43.69     12.73 o
  -8   9   3       31.57       27.05      5.48 o
  -7   9   3        2.05        2.84      2.70 o
  -6   9   3       10.87       16.73      3.92 o
  -5   9   3        3.24       -0.30      2.07 o
  -4   9   3      110.40      105.56      4.58 o
  -3   9   3       29.38       32.72      3.51 o
  -2   9   3      155.86      153.83      6.01 o
  -1   9   3       73.43       78.28      4.21 o
   0   9   3      108.01      103.79      6.35 o
   1   9   3       43.98       46.72      2.96 o
   2   9   3       53.13       61.88      2.95 o
   3   9   3       82.26       88.66      6.56 o
   4   9   3        6.73        1.74      1.22 o
   5   9   3        7.21       12.25      4.84 o
   6   9   3       69.31       55.82      9.38 o
   7   9   3       19.98       10.55      9.36 o
  -8  10   3        0.58        0.82      8.67 o
  -7  10   3      190.77      197.33     14.10 o
  -6  10   3        0.86       -0.28      2.56 o
  -5  10   3       39.56       35.60      5.22 o
  -4  10   3        0.45       -1.64      1.78 o
  -3  10   3      521.95      514.23     19.96 o
  -2  10   3        6.80        6.51      1.06 o
  -1  10   3      223.21      220.35      7.78 o
   0  10   3       50.21       51.73      4.38 o
   1  10   3      116.53      131.31      5.21 o
   2  10   3       40.69       41.79      2.66 o
   3  10   3       84.07       61.94      7.11 o
   4  10   3       16.86       11.80      2.25 o
   5  10   3       12.21       15.68      3.91 o
   6  10   3       36.58       52.27      8.46 o
   7  10   3        2.91       -1.35      4.44 o
  -7  11   3        3.64        2.40      2.66 o
  -6  11   3       12.65       14.77      4.26 o
  -5  11   3        0.85        0.83      2.72 o
  -4  11   3       45.16       44.93      6.03 o
  -3  11   3       36.10       34.39      3.99 o
  -2  11   3      198.95      197.04      8.35 o
  -1  11   3       38.29       39.45      3.28 o
   0  11   3      100.71       96.07      6.23 o
   1  11   3       41.07       42.25      3.68 o
   2  11   3       66.60       69.83      4.56 o
   3  11   3       28.97       21.95      3.16 o
   4  11   3       38.50       40.20      5.16 o
   5  11   3       15.46       17.97      3.55 o
   6  11   3       18.34       14.25      4.55 o
   7  11   3       23.40       11.56      6.96 o
  -7  12   3       16.05       12.02      3.96 o
  -6  12   3        3.16        1.23      2.80 o
  -5  12   3       51.80       65.14      7.67 o
  -4  12   3        3.20        3.08      2.57 o
  -3  12   3      139.63      141.75      7.99 o
  -2  12   3       11.65       10.95      2.50 o
  -1  12   3       20.84       25.13      3.16 o
   0  12   3        4.22        6.05      1.85 o
   1  12   3       50.26       38.37      3.96 o
   2  12   3       12.90       11.60      2.08 o
   3  12   3       32.09       27.61      3.60 o
   4  12   3        6.17        0.26      1.77 o
   5  12   3        4.58        6.72      5.82 o
   6  12   3        1.31        1.57      2.95 o
  -6  13   3       14.19       12.52      4.34 o
  -5  13   3        0.66        2.33      2.71 o
  -4  13   3       32.74       33.74      5.59 o
  -3  13   3        1.33        1.83      2.73 o
  -2  13   3      107.95       95.65      6.82 o
  -1  13   3        5.87        7.72      1.88 o
   0  13   3        6.92        7.08      1.90 o
   1  13   3        0.76        1.79      1.83 o
   2  13   3       76.50       66.32      5.34 o
   3  13   3        5.95        2.96      2.80 o
   4  13   3        4.41        1.49      2.98 o
   5  13   3        1.98       -2.18      3.23 o
   6  13   3        4.46       -0.39      3.75 o
  -6  14   3        0.98        2.14      3.09 o
  -5  14   3       43.58       46.92      7.94 o
  -4  14   3        2.54        4.34      3.07 o
  -3  14   3        9.53       13.51      3.81 o
  -2  14   3        2.50       -0.81      1.90 o
  -1  14   3       33.42       35.85      3.90 o
   0  14   3        0.81       -0.76      1.35 o
   1  14   3       70.77       74.24      5.85 o
   2  14   3        6.55        0.04      2.54 o
   3  14   3        2.49       -0.80      3.00 o
   4  14   3        0.44       -3.76      3.45 o
   5  14   3        8.81        8.61      4.42 o
  -5  15   3        2.57       -1.97      2.45 o
  -4  15   3       40.14       49.27      6.85 o
  -3  15   3        3.71        0.36      2.94 o
  -2  15   3       14.93       16.32      5.35 o
  -1  15   3        9.20        6.00      2.72 o
   0  15   3       31.22       30.10      3.58 o
   1  15   3       24.24       20.59      3.34 o
   2  15   3        3.10        3.94      4.68 o
   3  15   3        3.12        8.55      5.58 o
   4  15   3        4.56       10.39      3.81 o
   5  15   3        8.62       13.35      4.24 o
  -5  16   3        1.75       15.59      8.00 o
  -4  16   3        0.25        0.45      2.80 o
  -3  16   3       36.55       28.34      8.10 o
  -2  16   3        0.24       -1.82      2.82 o
  -1  16   3       26.51       30.25      4.52 o
   0  16   3        8.92        7.09      1.51 o
   1  16   3       13.92       16.07      3.74 o
   2  16   3        7.00        1.43      3.49 o
   3  16   3        7.77        4.02      4.52 o
   4  16   3        3.53        2.90      4.03 o
  -4  17   3       60.82       71.05     11.17 o
  -3  17   3        0.79       -0.96      2.30 o
  -2  17   3        3.17       -0.55      2.34 o
  -1  17   3        0.13        1.79      2.46 o
   0  17   3       15.00       11.14      2.86 o
   1  17   3        0.15        4.36      3.35 o
   2  17   3       24.33       26.74      5.38 o
   3  17   3        5.88        8.74      3.49 o
  -3  18   3        4.67        2.42      2.53 o
  -2  18   3        0.33        1.18      2.80 o
  -1  18   3        0.48       -1.55      2.20 o
   0  18   3        1.16        1.15      2.65 o
   1  18   3        2.95        0.56      3.22 o
   2  18   3        0.36        2.87      5.97 o
  -9   0   4        0.19       -1.81      4.52 o
  -8   0   4      147.49      162.44     13.63 o
  -7   0   4       19.35       22.17      4.01 o
  -6   0   4      639.02      611.74     17.29 o
  -5   0   4       42.65       48.49      4.11 o
  -4   0   4     1704.30     1802.25     25.12 o
  -3   0   4      105.61      107.04     10.09 o
  -2   0   4     1811.77     1751.55     36.65 o
  -1   0   4      108.84      120.14      6.65 o
   0   0   4     3321.87     3305.53     32.55 o
   1   0   4      266.52      240.28     20.61 o
   2   0   4     1761.70     1817.46     36.68 o
   3   0   4       64.64       70.07      4.82 o
   4   0   4      194.11      186.40     11.02 o
   5   0   4       52.42       58.33      6.75 o
   6   0   4      198.37      183.35     12.99 o
   7   0   4        5.11        4.03      2.36 o
   8   0   4       10.00       18.14      8.83 o
  -9   1   4        5.98       10.95      9.64 o
  -8   1   4        0.46       -0.60      2.09 o
  -7   1   4      190.17      197.26      8.55 o
  -6   1   4        6.21        6.62      1.55 o
  -5   1   4      114.72      117.61      4.37 o
  -4   1   4       98.94      105.71      4.70 o
  -3   1   4      158.37      163.13      7.44 o
  -2   1   4      146.28      137.82      7.41 o
  -1   1   4      399.37      456.64      8.26 o
   0   1   4      465.05      458.15      4.98 o
   1   1   4      103.97       88.77      3.36 o
   2   1   4      310.28      307.00      7.21 o
   3   1   4       39.56       50.03      2.75 o
   4   1   4       53.46       45.43      3.80 o
   5   1   4       24.04       21.46      2.89 o
   6   1   4      118.97      110.56      7.00 o
   7   1   4        4.48        5.61      2.53 o
   8   1   4        1.35        2.63      4.15 o
  -9   2   4        0.27       -0.87      3.21 o
  -8   2   4       81.06       78.42      8.01 o
  -7   2   4        2.94        3.52      1.66 o
  -6   2   4       10.67       12.29      2.08 o
  -5   2   4        7.87        8.60      1.48 o
  -4   2   4       87.94      106.95      4.59 o
  -3   2   4        2.94        3.74      1.61 o
  -2   2   4       19.27       24.49      3.23 o
  -1   2   4      138.10      135.65      5.11 o
   0   2   4       17.36       20.72      1.35 o
   1   2   4      246.15      249.17      4.92 o
   2   2   4      122.12      117.01      4.72 o
   3   2   4      194.08      199.55      4.48 o
   4   2   4       37.24       31.83      1.80 o
   5   2   4       37.17       33.61      4.45 o
   6   2   4        7.09        3.04      2.23 o
   7   2   4       30.03       30.90      5.70 o
   8   2   4        9.90       15.16      5.77 o
  -9   3   4        5.12        5.23      3.07 o
  -8   3   4        1.69       -0.29      2.23 o
  -7   3   4      412.34      398.45     12.43 o
  -6   3   4        9.16        9.25      1.72 o
  -5   3   4      314.40      349.35      9.39 o
  -4   3   4       36.91       38.95      2.46 o
  -3   3   4      645.51      586.01     15.78 o
  -2   3   4       81.79       79.55      6.76 o
  -1   3   4     1029.62     1011.13     24.24 o
   0   3   4      419.74      433.44      6.23 o
   1   3   4     1309.25     1347.34     15.04 o
   2   3   4      360.82      351.93     12.55 o
   3   3   4      544.20      530.58      7.86 o
   4   3   4      137.59      134.62      3.87 o
   5   3   4      118.25      111.27      8.30 o
   6   3   4      218.03      194.15     11.78 o
   7   3   4       26.02       31.96      5.44 o
   8   3   4       21.20       22.18      5.10 o
  -9   4   4        0.53       -3.53      3.07 o
  -8   4   4       18.23       16.05      3.30 o
  -7   4   4        4.22        2.29      2.28 o
  -6   4   4       16.58       11.27      2.33 o
  -5   4   4       13.38       14.76      2.42 o
  -4   4   4      503.17      507.03     12.48 o
  -3   4   4      104.65      109.03      6.64 o
  -2   4   4       93.32       91.55      5.16 o
  -1   4   4       60.04       57.39      2.49 o
   0   4   4      663.76      679.59      7.78 o
   1   4   4      302.31      310.76      6.00 o
   2   4   4      179.84      187.82      6.86 o
   3   4   4      221.09      222.65      4.80 o
   4   4   4       41.69       43.46      2.77 o
   5   4   4       57.10       52.05      5.27 o
   6   4   4      164.82      147.96     10.55 o
   7   4   4        7.31        5.09      3.20 o
   8   4   4        4.65       -0.76      3.80 o
  -9   5   4       52.01       42.37     11.09 o
  -8   5   4        1.35        1.23      1.72 o
  -7   5   4        2.96        2.44      1.71 o
  -6   5   4        5.34       13.47      5.53 o
  -5   5   4       42.27       46.58      4.10 o
  -4   5   4       15.31       17.43      2.52 o
  -3   5   4      172.85      179.61      6.54 o
  -2   5   4       11.47       10.36      2.00 o
  -1   5   4      132.19      134.92      3.96 o
   0   5   4       63.10       64.22      2.39 o
   1   5   4       78.72       84.53      3.04 o
   2   5   4       21.17       23.68      2.49 o
   3   5   4      211.09      193.80      6.49 o
   4   5   4       95.38       91.34      3.89 o
   5   5   4        8.91        4.31      1.81 o
   6   5   4        9.98       10.11      3.07 o
   7   5   4        6.56        5.47      4.22 o
   8   5   4       31.55       24.50      5.87 o
  -8   6   4       13.36        9.62      2.97 o
  -7   6   4        2.26        2.00      1.89 o
  -6   6   4       25.95       35.13      3.66 o
  -5   6   4        8.22       11.95      2.26 o
  -4   6   4      106.50      112.29      5.17 o
  -3   6   4        1.09        1.79      0.51 o
  -2   6   4      298.79      242.76      6.96 o
  -1   6   4       58.36       52.81      2.28 o
   0   6   4      305.32      281.06      5.37 o
   1   6   4       38.38       32.74      1.94 o
   2   6   4      511.29      486.48      7.93 o
   3   6   4      133.69      116.84      3.46 o
   4   6   4      308.01      325.24      9.82 o
   5   6   4      156.30      151.13      7.16 o
   6   6   4      102.84      103.05      7.60 o
   7   6   4       58.42       57.78      9.17 o
   8   6   4       14.32       12.15      4.40 o
  -8   7   4        0.49       -0.64      3.18 o
  -7   7   4       98.06       93.47      8.98 o
  -6   7   4        0.60       -1.01      1.37 o
  -5   7   4       16.50       19.35      3.89 o
  -4   7   4       28.39       32.75      3.31 o
  -3   7   4       31.33       21.90      1.26 o
  -2   7   4       18.83       13.87      1.44 o
  -1   7   4      149.64      140.38      3.17 o
   0   7   4      113.14      102.31      3.43 o
   1   7   4       85.56       81.55      3.34 o
   2   7   4      198.41      193.85      5.11 o
   3   7   4       53.54       45.41      4.13 o
   4   7   4      146.27      146.11      6.82 o
   5   7   4      103.46      107.57      6.94 o
   6   7   4      252.79      264.64     12.04 o
   7   7   4       44.55       40.27      7.85 o
  -8   8   4        7.05        6.51      3.09 o
  -7   8   4        0.69       -5.14      3.42 o
  -6   8   4       11.05        6.65      2.31 o
  -5   8   4        0.86        2.76      1.68 o
  -4   8   4       48.53       54.89      3.99 o
  -3   8   4       12.79        9.05      2.78 o
  -2   8   4       58.83       63.65      3.28 o
  -1   8   4       40.57       39.21      3.17 o
   0   8   4       53.86       53.82      2.58 o
   1   8   4        6.20        5.80      1.11 o
   2   8   4       33.32       32.77      2.06 o
   3   8   4       57.21       64.51      4.98 o
   4   8   4       14.60       18.04      2.48 o
   5   8   4        1.36        2.38      2.55 o
   6   8   4       28.08       29.26      5.66 o
   7   8   4        1.63        0.57      3.10 o
  -8   9   4        1.05        3.75      3.09 o
  -7   9   4       22.17       17.12      3.53 o
  -6   9   4        2.12        3.93      2.18 o
  -5   9   4      140.72      136.85     10.40 o
  -4   9   4       17.72       13.20      3.50 o
  -3   9   4       79.46      101.70      7.84 o
  -2   9   4       20.22       19.10      2.00 o
  -1   9   4      202.26      199.50      6.37 o
   0   9   4       34.46       33.01      2.12 o
   1   9   4       61.12       62.74      3.37 o
   2   9   4       26.29       26.10      2.37 o
   3   9   4       92.37      104.03      6.43 o
   4   9   4       81.53       88.66      5.55 o
   5   9   4       94.61       89.35      5.85 o
   6   9   4       36.33       28.84      7.40 o
   7   9   4       12.29        6.14      6.22 o
  -8  10   4        6.04        1.56      7.67 o
  -7  10   4        1.44       -0.13      2.77 o
  -6  10   4        0.25       -0.64      3.40 o
  -5  10   4        7.16        9.40      2.80 o
  -4  10   4       42.33       44.26      4.78 o
  -3  10   4        0.58        2.21      1.77 o
  -2  10   4       19.86       19.58      2.05 o
  -1  10   4       20.09       20.89      2.26 o
   0  10   4        9.76        9.46      2.69 o
   1  10   4       24.15       25.91      4.17 o
   2  10   4      163.57      161.05      6.58 o
   3  10   4       17.16       12.09      2.72 o
   4  10   4       67.95       70.39      5.50 o
   5  10   4       78.81       65.53      6.82 o
   6  10   4       65.70       52.56     17.59 o
   7  10   4       18.50        8.30      5.53 o
  -7  11   4       92.83      100.71     10.23 o
  -6  11   4        0.80        0.07      2.71 o
  -5  11   4        5.93        5.03      3.47 o
  -4  11   4        0.27       -1.99      3.24 o
  -3  11   4       73.52       68.69      5.79 o
  -2  11   4        5.91        4.10      1.90 o
  -1  11   4       84.99       84.34      6.06 o
   0  11   4       12.65       10.58      5.43 o
   1  11   4        2.62        3.21      1.63 o
   2  11   4        5.27        4.00      1.63 o
   3  11   4        8.03        3.21      2.96 o
   4  11   4        3.84       -2.54      3.12 o
   5  11   4        2.40        2.89      1.71 o
   6  11   4       25.66       14.39      6.31 o
  -7  12   4        0.16        5.17      3.24 o
  -6  12   4       17.56       14.98      4.54 o
  -5  12   4        3.36        5.97      3.30 o
  -4  12   4       61.31       55.86      6.89 o
  -3  12   4       10.41        8.63      2.88 o
  -2  12   4       46.59       46.29      4.83 o
  -1  12   4        7.73       10.83      3.45 o
   0  12   4       62.73       58.76      5.34 o
   1  12   4       12.73       12.78      2.28 o
   2  12   4       15.92       15.92      2.48 o
   3  12   4       10.08        6.66      2.42 o
   4  12   4       18.86       16.79      3.10 o
   5  12   4        9.89       10.63      3.62 o
   6  12   4        0.40        4.54      4.91 o
  -6  13   4        6.10        8.73      4.46 o
  -5  13   4       27.22       37.12      6.48 o
  -4  13   4        5.68        3.00      2.99 o
  -3  13   4       10.98        6.48      2.64 o
  -2  13   4        5.87        4.88      2.72 o
  -1  13   4       61.52       69.96      5.93 o
   0  13   4       17.53       19.05      3.44 o
   1  13   4       15.27       16.79      2.71 o
   2  13   4       25.92       30.90      4.18 o
   3  13   4        4.44        3.67      2.19 o
   4  13   4       27.95       19.18      3.69 o
   5  13   4       11.49       10.39      4.17 o
   6  13   4        6.39       -2.01      7.87 o
  -6  14   4       34.75       32.45      7.08 o
  -5  14   4        3.53        5.04      4.79 o
  -4  14   4       60.12       59.78      7.78 o
  -3  14   4        4.68        5.63      3.16 o
  -2  14   4        5.57        4.57      2.11 o
  -1  14   4        6.32        7.13      2.10 o
   0  14   4       17.23       21.36      3.37 o
   1  14   4       19.68       16.79      2.82 o
   2  14   4       35.30       32.21      5.61 o
   3  14   4        1.74       -1.28      2.76 o
   4  14   4        9.21       -1.10      2.63 o
   5  14   4        2.50        2.69      5.45 o
  -5  15   4        4.94        7.07      3.50 o
  -4  15   4        0.79        3.38      3.67 o
  -3  15   4       21.55       17.98      5.11 o
  -2  15   4        2.06        2.35      2.15 o
  -1  15   4       12.47       13.88      3.06 o
   0  15   4       18.82       17.94      3.17 o
   1  15   4       23.67       28.36      6.08 o
   2  15   4        1.92        1.17      2.29 o
   3  15   4       17.61       18.48      4.70 o
   4  15   4        0.23       -2.10      3.45 o
  -5  16   4        1.04       -0.06      4.55 o
  -4  16   4        2.60        4.81      3.22 o
  -3  16   4        3.06        7.14      4.05 o
  -2  16   4        3.91       -4.16      2.89 o
  -1  16   4        0.98        0.60      1.86 o
   0  16   4       13.23        7.76      2.06 o
   1  16   4        2.90        4.44      2.96 o
   2  16   4       12.10       20.15      4.48 o
   3  16   4        9.07       10.12      6.26 o
   4  16   4        4.12       11.33      5.00 o
  -4  17   4        0.74       -7.59      5.06 o
  -3  17   4        8.77        7.04      4.12 o
  -2  17   4        0.71        0.78      2.89 o
  -1  17   4        2.43        4.47      2.13 o
   0  17   4        1.20        1.59      2.03 o
   1  17   4       20.85       18.87      4.15 o
   2  17   4        7.92        5.56      3.67 o
   3  17   4        1.38        0.81      2.98 o
  -2  18   4        5.28       11.96      4.06 o
  -1  18   4        0.60       -2.24      3.01 o
   0  18   4        5.81        7.07      3.93 o
   1  18   4        7.09        2.90      3.56 o
   2  18   4        5.94        8.27      5.13 o
  -9   1   5        0.96       -0.02      3.85 o
  -8   1   5       16.11        9.02      2.41 o
  -7   1   5       13.92       14.88      2.45 o
  -6   1   5       95.58       81.44      4.59 o
  -5   1   5       10.09       13.01      2.10 o
  -4   1   5      306.10      309.83     11.75 o
  -3   1   5       72.81       75.13      6.58 o
  -2   1   5      123.76      120.56      7.59 o
  -1   1   5      317.90      318.37     12.04 o
   0   1   5     3686.43     3942.14     40.69 o
   1   1   5     1285.92     1252.54     19.17 o
   2   1   5      361.13      358.74     12.30 o
   3   1   5      584.00      583.61      8.52 o
   4   1   5       67.86       68.52      4.99 o
   5   1   5      155.57      147.17      7.87 o
   6   1   5       59.85       52.90      5.19 o
   7   1   5       75.27       68.21      7.61 o
   8   1   5       13.62       27.34      7.39 o
  -9   2   5        6.58        3.75      2.57 o
  -8   2   5        0.91       -0.17      2.35 o
  -7   2   5      424.01      401.52     12.64 o
  -6   2   5       27.75       22.06      2.81 o
  -5   2   5       68.23       71.58      3.77 o
  -4   2   5      111.88      110.58      7.17 o
  -3   2   5      152.73      137.99      7.90 o
  -2   2   5      126.08      120.71     13.91 o
  -1   2   5     1240.32     1261.54     24.07 o
   0   2   5     3203.93     3383.49     21.60 o
   1   2   5     1609.39     1667.70     27.42 o
   2   2   5      345.15      358.45      9.58 o
   3   2   5      775.59      775.95      9.99 o
   4   2   5      205.65      204.72      5.63 o
   5   2   5      119.02      118.77      7.04 o
   6   2   5      205.26      178.79     11.61 o
   7   2   5       22.45       16.73      4.07 o
   8   2   5       29.33        8.42      6.38 o
  -9   3   5        0.32       -2.20      3.10 o
  -8   3   5       19.49       18.55      3.49 o
  -7   3   5       15.29       15.99      2.88 o
  -6   3   5       82.92       69.70      3.84 o
  -5   3   5        2.78        2.98      1.88 o
  -4   3   5       93.75      102.62      6.78 o
  -3   3   5        2.92        5.31      1.95 o
  -2   3   5       20.58       21.62      3.47 o
  -1   3   5      334.12      361.39     13.14 o
   0   3   5      973.55     1092.65     12.65 o
   1   3   5      164.94      167.55      6.82 o
   2   3   5       96.39      101.56      3.91 o
   3   3   5      200.64      199.76      5.31 o
   4   3   5       63.11       64.87      2.92 o
   5   3   5       71.05       72.42      5.44 o
   6   3   5       37.30       35.54      5.38 o
   7   3   5       17.67       17.49      4.46 o
   8   3   5        5.79        1.35      4.22 o
  -9   4   5       42.48       40.40     11.39 o
  -8   4   5        2.19       -0.03      2.40 o
  -7   4   5       14.01       15.61      2.61 o
  -6   4   5        6.15        7.93      2.75 o
  -5   4   5       48.37       39.82      4.83 o
  -4   4   5        6.13        3.43      3.22 o
  -3   4   5      258.42      247.63     12.87 o
  -2   4   5       57.39       55.48      4.46 o
  -1   4   5      106.58      119.85      5.26 o
   0   4   5      279.89      291.99      6.21 o
   1   4   5      617.13      641.61     12.16 o
   2   4   5      353.80      357.48      8.92 o
   3   4   5      159.94      168.24      5.08 o
   4   4   5      105.09       97.49      4.00 o
   5   4   5       13.93       14.67      2.49 o
   6   4   5       42.28       44.25      6.23 o
   7   4   5       15.86       17.77      5.46 o
   8   4   5       50.79       53.22      9.04 o
  -8   5   5        1.48       -1.42      2.71 o
  -7   5   5        3.98        3.37      2.16 o
  -6   5   5      157.35      152.81      7.09 o
  -5   5   5       20.95       21.43      2.95 o
  -4   5   5      184.17      206.29      9.62 o
  -3   5   5       90.83       85.98      5.59 o
  -2   5   5      121.66      115.21      5.18 o
  -1   5   5      196.89      191.58      5.49 o
   0   5   5     1001.42     1062.63     12.18 o
   1   5   5      493.92      503.26      9.95 o
   2   5   5      194.56      202.27      9.34 o
   3   5   5      783.20      799.34     12.07 o
   4   5   5      218.75      200.14      8.26 o
   5   5   5      252.40      238.76     14.16 o
   6   5   5        0.57       -0.96      2.42 o
   7   5   5        9.83        8.51      4.80 o
  -8   6   5        0.29       -1.90      2.30 o
  -7   6   5      186.20      171.71      9.87 o
  -6   6   5       20.04       20.51      2.76 o
  -5   6   5       54.56       59.87      5.09 o
  -4   6   5       39.38       39.01      3.27 o
  -3   6   5        7.62        7.23      1.62 o
  -2   6   5        1.67        0.34      0.86 o
  -1   6   5      402.99      398.06      8.57 o
   0   6   5      419.52      427.84      8.33 o
   1   6   5       88.39       95.23      4.11 o
   2   6   5        6.11        6.58      1.76 o
   3   6   5      242.37      240.90      4.99 o
   4   6   5       79.95       79.37      5.12 o
   5   6   5       81.41       86.75      5.66 o
   6   6   5       97.89       86.75      7.12 o
   7   6   5        1.30       -2.45      3.40 o
  -8   7   5        8.19        7.89      2.99 o
  -7   7   5        7.87        6.14      3.51 o
  -6   7   5       19.05       20.53      4.34 o
  -5   7   5        1.70        3.06      1.86 o
  -4   7   5      107.93      105.34      4.40 o
  -3   7   5       54.68       49.01      2.65 o
  -2   7   5      127.27      118.14      4.22 o
  -1   7   5      170.54      171.70      4.98 o
   0   7   5      319.47      308.23      6.46 o
   1   7   5       69.05       73.96      3.69 o
   2   7   5      195.32      188.68      5.91 o
   3   7   5       20.93       20.56      1.72 o
   4   7   5       55.28       51.26      4.31 o
   5   7   5        4.49        1.94      1.65 o
   6   7   5       50.38       53.27      5.84 o
   7   7   5       12.48       10.91      3.93 o
  -8   8   5        0.96       -0.93      2.98 o
  -7   8   5       22.82       18.55      4.40 o
  -6   8   5       10.12        7.25      2.90 o
  -5   8   5       49.03       47.98      6.04 o
  -4   8   5        1.96        2.18      1.24 o
  -3   8   5      192.77      187.34      4.06 o
  -2   8   5       55.95       49.94      2.45 o
  -1   8   5      147.36      154.38      4.03 o
   0   8   5      139.14      148.27      4.60 o
   1   8   5      228.63      247.85      6.77 o
   2   8   5      164.43      155.56      5.24 o
   3   8   5      112.86      111.36      3.62 o
   4   8   5      274.43      267.23      9.85 o
   5   8   5       46.26       48.16      4.45 o
   6   8   5       41.40       41.62      6.00 o
   7   8   5        0.16       -1.05      3.25 o
  -8   9   5        2.59        0.06      3.37 o
  -7   9   5        0.84       -0.49      3.12 o
  -6   9   5       15.13       14.81      4.65 o
  -5   9   5        6.05        5.66      3.31 o
  -4   9   5       16.43       18.13      4.15 o
  -3   9   5       26.35       28.46      2.91 o
  -2   9   5       12.64        9.55      1.65 o
  -1   9   5        4.49        4.16      0.86 o
   0   9   5      125.25      134.36      4.88 o
   1   9   5       44.77       41.97      3.44 o
   2   9   5       34.02       29.06      2.60 o
   3   9   5       53.07       55.73      5.02 o
   4   9   5      103.72      102.19      6.24 o
   5   9   5       65.36       64.43      5.23 o
   6   9   5        1.13        3.95      2.57 o
   7   9   5        0.95        2.81      8.92 o
  -7  10   5       24.76       14.20      4.20 o
  -6  10   5        1.65        0.91      2.73 o
  -5  10   5       41.53       36.37      7.68 o
  -4  10   5        6.76        5.87      1.93 o
  -3  10   5       31.24       32.64      4.65 o
  -2  10   5       27.57       29.03      3.23 o
  -1  10   5       30.12       39.22      4.29 o
   0  10   5       10.88       13.13      2.28 o
   1  10   5       65.96       67.38      4.47 o
   2  10   5      102.20       93.10      5.73 o
   3  10   5       23.15       22.40      3.00 o
   4  10   5       55.48       55.74      4.80 o
   5  10   5        9.04        8.95      3.98 o
   6  10   5       18.55        7.01      5.21 o
  -7  11   5        0.65        0.96      2.98 o
  -6  11   5        2.06        1.30      4.38 o
  -5  11   5        2.02        2.89      3.56 o
  -4  11   5       92.56       99.15      7.24 o
  -3  11   5       14.67       15.59      3.00 o
  -2  11   5      212.01      189.35     10.81 o
  -1  11   5       40.77       38.39      4.33 o
   0  11   5      101.40      102.51      6.82 o
   1  11   5      117.07      121.51      7.12 o
   2  11   5      170.46      159.22      8.87 o
   3  11   5      127.32      129.09      7.62 o
   4  11   5       32.94       33.60      4.92 o
   5  11   5       24.88       21.48      4.27 o
   6  11   5        5.85        5.74      4.40 o
  -7  12   5       30.51       33.61      8.51 o
  -6  12   5        3.78        1.87      2.35 o
  -5  12   5       36.86       34.39      6.00 o
  -4  12   5       11.31        6.93      2.53 o
  -3  12   5        6.43        7.63      2.54 o
  -2  12   5       25.49       21.14      3.91 o
  -1  12   5        3.23        6.42      2.60 o
   0  12   5       71.54       74.42      5.95 o
   1  12   5      107.82      106.70      6.39 o
   2  12   5        9.06       12.42      3.21 o
   3  12   5       63.64       58.91      6.10 o
   4  12   5        4.07       -2.78      2.49 o
   5  12   5        7.16       14.35      5.06 o
  -6  13   5       14.78       16.00      4.39 o
  -5  13   5        1.42        2.53      2.87 o
  -4  13   5       37.51       31.18      5.33 o
  -3  13   5        4.05        2.98      2.75 o
  -2  13   5       20.55       24.43      3.84 o
  -1  13   5       31.00       18.08      6.79 o
   0  13   5       67.00       68.49      6.04 o
   1  13   5        8.48        6.35      2.34 o
   2  13   5       16.08       14.05      3.32 o
   3  13   5       17.59       17.58      4.40 o
   4  13   5       16.70       14.98      5.43 o
   5  13   5       16.92        9.94      3.67 o
  -6  14   5        1.91        2.23      6.98 o
  -5  14   5        2.94        3.41      3.49 o
  -4  14   5        0.52       -1.61      2.60 o
  -3  14   5        7.87        5.33      3.00 o
  -2  14   5        8.67        9.23      2.56 o
  -1  14   5      121.58      128.33      9.63 o
   0  14   5       28.01       31.05      4.41 o
   1  14   5       33.14       25.46      3.46 o
   2  14   5       45.93       43.19      6.54 o
   3  14   5        6.17        4.37      2.63 o
   4  14   5       18.81       19.21      4.55 o
   5  14   5        9.42        7.66      7.53 o
  -5  15   5        1.44        0.92      3.13 o
  -4  15   5       14.81       17.56      5.44 o
  -3  15   5        1.54       -2.14      3.72 o
  -2  15   5       12.75        9.57      3.38 o
  -1  15   5       23.30       23.86      4.25 o
   0  15   5       39.31       41.59      4.64 o
   1  15   5       37.85       33.43      5.66 o
   2  15   5       32.84       34.77      6.81 o
   3  15   5       14.13       15.93      4.51 o
   4  15   5        1.37        1.37      2.82 o
  -4  16   5        2.53       10.24      4.44 o
  -3  16   5        2.43        1.42      4.21 o
  -2  16   5        0.70       -2.23      4.02 o
  -1  16   5       35.09       34.38      4.61 o
   0  16   5       16.62       13.71      2.59 o
   1  16   5        4.51        0.31      2.62 o
   2  16   5        1.22        4.86      3.48 o
   3  16   5        4.23        5.54      3.44 o
  -3  17   5        0.56        0.62      5.11 o
  -2  17   5        2.01        1.61      5.22 o
  -1  17   5       18.53       16.18      3.07 o
   0  17   5        2.73        4.31      2.72 o
   1  17   5        8.75       17.10      4.34 o
   2  17   5       11.10        8.59      3.27 o
  -2  18   5        0.73       -3.63      3.59 o
  -1  18   5       22.41       19.21      6.44 o
   0  18   5        3.80        5.29      3.70 o
   1  18   5       20.66       20.89      6.20 o
  -9   0   6        0.28        4.23      5.26 o
  -8   0   6       33.90       30.45      7.06 o
  -7   0   6       75.41       83.61     10.42 o
  -6   0   6      455.11      429.42     13.55 o
  -5   0   6       37.35       45.46      8.13 o
  -4   0   6      117.65      116.57     12.79 o
  -3   0   6      438.63      439.73     22.96 o
  -2   0   6     1131.69     1121.83     35.65 o
  -1   0   6     6394.71     6884.57     87.09 o
   0   0   6      708.57      776.27     23.88 o
   1   0   6     2319.20     2446.67     32.87 o
   2   0   6      446.14      399.52     11.53 o
   3   0   6      390.18      359.14     15.99 o
   4   0   6       99.38       99.10      9.12 o
   5   0   6     1330.28     1313.14     90.69 o
   6   0   6      169.27      185.50     14.10 o
   7   0   6      341.30      384.44     34.32 o
  -9   1   6        2.86        5.72      4.64 o
  -8   1   6        3.21        5.34      2.40 o
  -7   1   6      230.48      217.26      9.47 o
  -6   1   6       60.33       61.83      3.74 o
  -5   1   6       44.93       52.38      5.20 o
  -4   1   6       16.97       22.06      3.82 o
  -3   1   6      429.58      415.47     15.84 o
  -2   1   6      219.98      218.50     11.12 o
  -1   1   6     2841.87     3169.41     41.97 o
   0   1   6      276.45      305.45     10.23 o
   1   1   6      881.14      908.08     21.47 o
   2   1   6      434.95      405.73     11.11 o
   3   1   6      104.56       90.33      4.46 o
   4   1   6       62.18       57.78      4.88 o
   5   1   6      140.31      143.62      8.31 o
   6   1   6      287.25      259.12     14.58 o
   7   1   6       23.93       32.22      7.76 o
  -9   2   6        0.08       -1.95      2.76 o
  -8   2   6       15.07       10.45      2.99 o
  -7   2   6        2.27        3.88      1.78 o
  -6   2   6       34.41       32.96      2.79 o
  -5   2   6        9.85       11.27      3.10 o
  -4   2   6       83.57       78.12      6.42 o
  -3   2   6      121.45      131.95      8.93 o
  -2   2   6      480.05      492.39     23.48 o
  -1   2   6      107.97      166.93     46.71 o
   0   2   6      507.06      527.93      7.79 o
   1   2   6       78.87       77.70      6.93 o
   2   2   6       15.48       13.80      1.95 o
   3   2   6       75.62       71.81      3.66 o
   4   2   6       86.89       81.64      3.91 o
   5   2   6       40.30       30.22      3.99 o
   6   2   6       18.87       11.82      4.24 o
   7   2   6       63.88       58.38      7.29 o
  -9   3   6       25.91       30.00      5.79 o
  -8   3   6        1.25        4.06      3.21 o
  -7   3   6      122.01      114.57      7.16 o
  -6   3   6       19.86       18.14      2.53 o
  -5   3   6      104.74      109.57      7.14 o
  -4   3   6      195.28      202.28      9.97 o
  -3   3   6      388.89      389.49     13.05 o
  -2   3   6     1061.08     1018.61     29.76 o
  -1   3   6     1674.25     1804.74     32.05 o
   0   3   6      549.98      564.34     10.10 o
   1   3   6      231.03      236.29     13.47 o
   2   3   6      908.33      852.12     19.78 o
   3   3   6        8.93        6.86      1.00 o
   4   3   6      372.22      375.92     12.11 o
   5   3   6      101.23       88.35      8.56 o
   6   3   6      365.33      379.33     17.69 o
   7   3   6       23.89       23.08      5.20 o
  -8   4   6        7.47        9.98      3.34 o
  -7   4   6       40.28       43.36      4.69 o
  -6   4   6      132.99      123.34      7.11 o
  -5   4   6       17.34       17.65      2.73 o
  -4   4   6      362.54      371.19     20.53 o
  -3   4   6      120.32      129.89      7.59 o
  -2   4   6      602.01      570.93     15.35 o
  -1   4   6     1032.31     1080.68     38.15 o
   0   4   6      112.35      135.33      6.15 o
   1   4   6      370.37      376.33      9.83 o
   2   4   6      704.46      665.68     26.34 o
   3   4   6       41.24       36.09      2.65 o
   4   4   6       35.70       30.07      2.64 o
   5   4   6      173.14      158.03      9.33 o
   6   4   6       27.89       26.58      5.44 o
   7   4   6      130.52      140.13     11.77 o
  -8   5   6        0.81        3.52      3.04 o
  -7   5   6       50.73       49.25      4.88 o
  -6   5   6       19.68       19.80      4.22 o
  -5   5   6       41.43       44.53      3.92 o
  -4   5   6       14.84       14.07      4.35 o
  -3   5   6       35.83       34.55      4.05 o
  -2   5   6        1.76        0.96      2.29 o
  -1   5   6       13.59       25.42      2.88 o
   0   5   6      339.08      345.31      9.60 o
   1   5   6       43.46       43.61      3.49 o
   2   5   6      141.56      136.93      6.18 o
   3   5   6       17.52       18.21      1.89 o
   4   5   6       41.01       38.17      3.01 o
   5   5   6        0.06       -0.61      2.05 o
   6   5   6        6.08        1.58      2.89 o
   7   5   6        5.75        6.87      3.36 o
  -8   6   6        6.18        5.99      2.92 o
  -7   6   6        3.93        7.54      3.79 o
  -6   6   6        1.53        2.54      2.02 o
  -5   6   6       56.69       63.89      5.54 o
  -4   6   6       55.06       46.37      3.42 o
  -3   6   6      204.54      200.67      7.25 o
  -2   6   6      291.71      309.11      9.03 o
  -1   6   6      216.36      218.70      6.63 o
   0   6   6      220.59      213.80      8.38 o
   1   6   6      140.54      135.61      5.89 o
   2   6   6      164.93      169.70      7.54 o
   3   6   6        5.88        7.52      1.46 o
   4   6   6       42.13       40.55      4.10 o
   5   6   6       17.19       14.55      2.90 o
   6   6   6        9.78       12.42      3.28 o
   7   6   6        8.55        7.82      3.15 o
  -8   7   6        0.52        1.45      2.36 o
  -7   7   6      100.05      106.53     10.38 o
  -6   7   6       16.07       16.08      4.07 o
  -5   7   6      173.80      165.39      8.54 o
  -4   7   6       96.65      102.36      5.43 o
  -3   7   6      231.99      226.59     10.16 o
  -2   7   6      183.40      184.14      6.82 o
  -1   7   6      425.67      426.30      8.43 o
   0   7   6       45.91       50.17      3.67 o
   1   7   6       38.46       42.65      3.41 o
   2   7   6      497.92      484.68      9.84 o
   3   7   6        6.69        5.34      1.42 o
   4   7   6       37.62       37.87      4.16 o
   5   7   6       11.17        9.36      2.49 o
   6   7   6       42.03       43.13      5.25 o
   7   7   6        0.18        5.50      4.35 o
  -8   8   6        3.95        8.98      4.04 o
  -7   8   6       14.14       12.40      3.92 o
  -6   8   6      119.04      101.11      9.57 o
  -5   8   6        9.45        4.27      2.67 o
  -4   8   6      103.96      112.93     11.48 o
  -3   8   6       34.52       31.03      2.97 o
  -2   8   6        4.61        6.06      1.90 o
  -1   8   6      118.88      126.81      5.11 o
   0   8   6      273.51      270.13      8.39 o
   1   8   6       60.44       61.19      5.31 o
   2   8   6       39.62       39.60      3.36 o
   3   8   6      162.50      153.41      8.16 o
   4   8   6        0.50       -0.85      2.12 o
   5   8   6       81.74       73.93      6.49 o
   6   8   6       11.02        8.24      4.15 o
   7   8   6        1.35        4.72      4.12 o
  -7   9   6       30.21       15.84      5.18 o
  -6   9   6        5.41        5.47      3.25 o
  -5   9   6       69.16       67.05      7.40 o
  -4   9   6       32.31       32.84      6.20 o
  -3   9   6      110.81      106.55     10.82 o
  -2   9   6       65.82       70.10      3.53 o
  -1   9   6       59.77       55.65      4.07 o
   0   9   6      268.90      273.92      8.82 o
   1   9   6      101.56      102.94      5.73 o
   2   9   6       75.79       68.33      4.49 o
   3   9   6      128.63      137.86      7.76 o
   4   9   6       72.30       76.83      6.37 o
   5   9   6       15.85       15.13      3.27 o
   6   9   6       19.82       28.16      5.30 o
  -7  10   6        1.84        1.81      3.06 o
  -6  10   6        2.47        3.95      3.99 o
  -5  10   6       45.40       35.63      6.18 o
  -4  10   6       33.74       31.54      4.65 o
  -3  10   6      101.69      100.68      8.32 o
  -2  10   6      171.62      166.88      9.60 o
  -1  10   6       87.59       80.73      6.95 o
   0  10   6       66.51       62.58      4.28 o
   1  10   6       41.00       43.38      3.93 o
   2  10   6       43.85       46.80      4.43 o
   3  10   6        0.94        0.90      2.05 o
   4  10   6       24.97       31.96      4.33 o
   5  10   6       12.09       15.46      3.72 o
   6  10   6        2.69        5.48      3.60 o
  -7  11   6       22.63       21.75      5.30 o
  -6  11   6       11.94       16.26      6.08 o
  -5  11   6       82.05       76.27      8.57 o
  -4  11   6       20.08       17.59      3.43 o
  -3  11   6      142.01      134.51      9.70 o
  -2  11   6       22.78       15.34      3.53 o
  -1  11   6       56.66       52.64      5.94 o
   0  11   6       53.32       53.11      5.51 o
   1  11   6       76.18       83.68      5.27 o
   2  11   6        7.50        8.32      1.85 o
   3  11   6       96.64       98.92      6.70 o
   4  11   6       53.03       45.03      5.38 o
   5  11   6        7.55        6.87      4.59 o
   6  11   6       33.25       34.71     10.11 o
  -6  12   6       25.43       28.16      7.08 o
  -5  12   6        7.23        1.61      3.34 o
  -4  12   6      101.55      105.48      8.06 o
  -3  12   6      100.14       91.41      7.38 o
  -2  12   6        7.82        2.36      2.33 o
  -1  12   6       41.50       34.96      5.35 o
   0  12   6       76.43       72.59      6.26 o
   1  12   6      161.10      150.36      8.55 o
   2  12   6        0.81        1.87      2.25 o
   3  12   6      355.42      379.69     14.99 o
   4  12   6       18.04       15.74      3.96 o
   5  12   6       70.02       72.05      8.52 o
  -6  13   6        1.16        2.50      3.01 o
  -5  13   6       24.23       12.60      4.83 o
  -4  13   6       18.03       16.66      3.93 o
  -3  13   6      113.57      101.01      7.99 o
  -2  13   6       45.96       51.75      6.43 o
  -1  13   6      120.06      119.10      9.23 o
   0  13   6       67.69       68.31      6.23 o
   1  13   6       43.38       37.13      4.04 o
   2  13   6       12.00       11.60      3.69 o
   3  13   6       57.00       62.79      7.75 o
   4  13   6       38.46       56.33      7.64 o
   5  13   6       30.98       20.84      9.46 o
  -5  14   6        3.84       -1.90      3.94 o
  -4  14   6        2.32       -1.23      4.97 o
  -3  14   6       17.75       16.18      3.52 o
  -2  14   6       30.06       23.04      4.10 o
  -1  14   6       72.49       61.37      9.95 o
   0  14   6        4.81        7.00      2.05 o
   1  14   6        5.10       -0.31      2.26 o
   2  14   6       14.39       17.15      4.65 o
   3  14   6       18.45       11.08      5.97 o
   4  14   6       15.37       25.79      5.74 o
  -5  15   6        2.15        6.71      8.19 o
  -4  15   6        6.89        4.25      4.03 o
  -3  15   6       31.66       37.97      6.54 o
  -2  15   6        6.54        3.50      3.29 o
  -1  15   6        5.35        6.95      2.91 o
   0  15   6       29.99       30.16      4.64 o
   1  15   6       14.57       13.89      3.73 o
   2  15   6        0.96       -3.29      3.67 o
   3  15   6       19.64       14.75      4.57 o
  -4  16   6       21.16       10.11      9.21 o
  -3  16   6       14.60       19.23      4.57 o
  -2  16   6        9.54       12.05      3.89 o
  -1  16   6        7.93        2.20      2.12 o
   0  16   6       41.28       38.81      5.65 o
   1  16   6       19.52       22.23      6.43 o
   2  16   6       13.94       17.13      4.96 o
   3  16   6       31.84       52.90     10.38 o
  -3  17   6       16.78       20.51      5.77 o
  -2  17   6        4.64        6.51      3.52 o
  -1  17   6       20.28       23.31      4.18 o
   0  17   6       16.68       23.93      5.26 o
   1  17   6        7.11        8.24      3.90 o
  -8   1   7       26.46       32.11      5.04 o
  -7   1   7       36.33       39.09      3.84 o
  -6   1   7       39.42       40.89      3.69 o
  -5   1   7       91.25      103.06      8.37 o
  -4   1   7      494.97      478.95     18.93 o
  -3   1   7      453.59      442.20     17.69 o
  -2   1   7      154.34      174.74     11.02 o
  -1   1   7       68.87       57.25      6.39 o
   0   1   7      187.47      206.77     12.17 o
   1   1   7      527.94      506.22     13.93 o
   2   1   7       74.77       67.99      4.19 o
   3   1   7     1376.74     1264.96     19.33 o
   4   1   7      131.85      132.00      7.86 o
   5   1   7      248.11      225.68     15.46 o
   6   1   7       10.90       11.91      3.78 o
   7   1   7       13.32        3.17      2.84 o
  -8   2   7       15.21       20.29      4.01 o
  -7   2   7      130.70      122.16      6.82 o
  -6   2   7       28.29       28.05      2.95 o
  -5   2   7      302.71      303.52     13.63 o
  -4   2   7      498.04      485.14     16.24 o
  -3   2   7      550.54      531.91     19.19 o
  -2   2   7      121.99      138.38      9.85 o
  -1   2   7       25.37       16.01      6.77 o
   0   2   7      622.55      595.38     10.93 o
   1   2   7      371.69      346.06     11.51 o
   2   2   7       94.94       86.19      5.18 o
   3   2   7      375.89      344.43      9.18 o
   4   2   7      883.59      870.64     19.73 o
   5   2   7       18.00       10.56      2.47 o
   6   2   7      125.59      142.80     14.45 o
   7   2   7        0.18       -0.10      3.55 o
  -8   3   7       41.51       49.61      5.91 o
  -7   3   7       17.95       18.26      3.63 o
  -6   3   7       23.32       25.58      3.20 o
  -5   3   7       92.97       94.91      7.79 o
  -4   3   7       90.20       89.01      7.11 o
  -3   3   7      148.39      156.76     10.95 o
  -2   3   7      388.50      383.77     16.10 o
  -1   3   7       95.35      111.15      8.97 o
   0   3   7       49.43       50.07      3.09 o
   1   3   7      340.78      328.63      9.30 o
   2   3   7      126.42      117.35      6.18 o
   3   3   7      213.35      209.92      7.46 o
   4   3   7       37.62       39.74      3.91 o
   5   3   7       19.31       14.34      3.11 o
   6   3   7        1.89        2.05      2.14 o
   7   3   7        4.54        3.10      3.06 o
  -8   4   7        5.81       13.52      4.27 o
  -7   4   7       42.58       46.96      4.62 o
  -6   4   7       62.69       63.82      5.80 o
  -5   4   7       13.64       13.50      3.20 o
  -4   4   7      379.21      371.54     14.16 o
  -3   4   7      108.54      107.74      7.43 o
  -2   4   7      714.18      681.34     21.42 o
  -1   4   7       29.40       29.06      4.84 o
   0   4   7      559.02      548.56     11.25 o
   1   4   7       43.10       38.34      3.33 o
   2   4   7     1069.24     1011.11     18.92 o
   3   4   7       67.45       72.47      4.62 o
   4   4   7      305.35      274.67     15.07 o
   5   4   7       18.64       11.98      4.44 o
   6   4   7        6.98        4.06      2.62 o
   7   4   7        0.50       -0.73      2.98 o
  -8   5   7       14.18       15.70      4.57 o
  -7   5   7       71.14       75.40      5.82 o
  -6   5   7      174.68      168.70      9.55 o
  -5   5   7       78.54       77.06      6.83 o
  -4   5   7      646.79      633.12     24.71 o
  -3   5   7      213.97      218.00     10.50 o
  -2   5   7      123.16      124.52      7.88 o
  -1   5   7      174.77      179.16      9.52 o
   0   5   7      808.24      802.04     16.56 o
   1   5   7      769.94      767.92     18.54 o
   2   5   7      196.88      196.02      7.77 o
   3   5   7      928.01      910.56     16.16 o
   4   5   7       51.42       48.23      5.96 o
   5   5   7       57.54       46.76      5.32 o
   6   5   7       12.10        8.38      3.02 o
   7   5   7        6.57        7.04      3.01 o
  -8   6   7        3.27        1.58      6.95 o
  -7   6   7      190.47      189.96     10.17 o
  -6   6   7       37.47       40.93      6.19 o
  -5   6   7       66.11       63.28      9.07 o
  -4   6   7      165.43      177.46     10.12 o
  -3   6   7      103.35      101.05      7.20 o
  -2   6   7       28.92       29.35      4.07 o
  -1   6   7      217.66      238.46     11.02 o
   0   6   7      543.38      551.58     14.70 o
   1   6   7       98.11       93.84      5.96 o
   2   6   7       44.57       44.90      4.00 o
   3   6   7       75.66       75.61      4.91 o
   4   6   7       46.21       48.08      4.71 o
   5   6   7        6.51        2.75      2.31 o
   6   6   7       60.98       57.75      6.27 o
  -8   7   7       20.28       22.41      5.44 o
  -7   7   7       11.66       25.01      5.00 o
  -6   7   7      120.11      127.45     10.66 o
  -5   7   7        5.47        9.04      3.84 o
  -4   7   7      121.67      117.79      8.34 o
  -3   7   7       37.63       39.86      5.30 o
  -2   7   7      215.93      211.91      8.17 o
  -1   7   7      252.44      273.07     10.14 o
   0   7   7       86.52       90.70      6.09 o
   1   7   7       98.63      100.09      5.53 o
   2   7   7      128.94      129.37      6.39 o
   3   7   7       29.07       35.84      3.37 o
   4   7   7        3.12        4.64      2.34 o
   5   7   7       60.95       61.76      6.21 o
   6   7   7        0.84        4.15      2.89 o
  -8   8   7        4.52        9.79      7.45 o
  -7   8   7       54.25       56.32      8.08 o
  -6   8   7      129.65      126.22     10.87 o
  -5   8   7       37.24       43.11      6.33 o
  -4   8   7      275.99      291.88     18.70 o
  -3   8   7       55.54       49.55      7.57 o
  -2   8   7      206.88      205.86     13.54 o
  -1   8   7       36.21       31.63      5.34 o
   0   8   7      955.01      972.57     18.74 o
   1   8   7      265.90      272.00      9.17 o
   2   8   7      547.50      539.70     12.96 o
   3   8   7       66.97       69.88      6.02 o
   4   8   7       22.55       21.47      3.09 o
   5   8   7        7.84        4.44      2.30 o
   6   8   7       35.49       45.33      7.17 o
  -7   9   7       34.80       38.50      7.88 o
  -6   9   7      105.45      102.95     10.17 o
  -5   9   7        6.53        5.52      2.80 o
  -4   9   7      434.87      410.59     22.61 o
  -3   9   7      125.49      139.94     13.07 o
  -2   9   7       63.31       61.81      5.07 o
  -1   9   7       55.61       58.17      4.41 o
   0   9   7      268.60      263.72      8.93 o
   1   9   7      160.54      164.55      8.76 o
   2   9   7      156.07      147.25      9.73 o
   3   9   7      403.68      424.20     13.14 o
   4   9   7        6.26        6.15      2.06 o
   5   9   7       31.45       22.98      4.20 o
   6   9   7        3.51        6.92      4.15 o
  -7  10   7       66.26       66.31      8.82 o
  -6  10   7       13.02       17.39      4.81 o
  -5  10   7       29.75       36.16      6.09 o
  -4  10   7      201.85      189.26     15.96 o
  -3  10   7       69.81       75.19      7.57 o
  -2  10   7        8.32        8.71      2.40 o
  -1  10   7      162.11      167.12     10.50 o
   0  10   7       19.01       21.55      3.02 o
   1  10   7       15.47       17.70      2.63 o
   2  10   7      604.36      639.83     17.84 o
   3  10   7       24.79       19.20      3.25 o
   4  10   7       41.12       37.71      4.12 o
   5  10   7        5.73        6.64      3.10 o
  -7  11   7       10.01        1.11      4.79 o
  -6  11   7       34.92       35.83      6.06 o
  -5  11   7       31.19       18.93      5.76 o
  -4  11   7      110.70      108.92      8.55 o
  -3  11   7       31.69       36.84      5.47 o
  -2  11   7        3.53        5.95      4.35 o
  -1  11   7      135.20      124.89      9.26 o
   0  11   7        6.25        2.08      1.78 o
   1  11   7      102.85      104.01      7.11 o
   2  11   7      112.17      113.69      7.08 o
   3  11   7       10.00        9.76      2.42 o
   4  11   7       10.13        9.44      2.89 o
   5  11   7       10.97       16.75      3.50 o
  -6  12   7        9.00        7.04      6.27 o
  -5  12   7        4.89        0.73      3.01 o
  -4  12   7       40.84       34.12      5.35 o
  -3  12   7       38.89       29.92      5.06 o
  -2  12   7       28.83       22.30      4.56 o
  -1  12   7        1.76        3.14      2.42 o
   0  12   7       17.96       18.45      3.46 o
   1  12   7       15.38       11.17      2.65 o
   2  12   7      112.82      116.78      8.60 o
   3  12   7       24.57       26.12      4.34 o
   4  12   7       77.30       87.15      7.98 o
   5  12   7        5.95        1.98      9.22 o
  -6  13   7       16.37       23.89     11.44 o
  -5  13   7        4.07        4.08      3.85 o
  -4  13   7       59.75       56.82      7.79 o
  -3  13   7       11.92        7.94      3.01 o
  -2  13   7        4.11        5.39      3.82 o
  -1  13   7       56.93       42.18      7.28 o
   0  13   7        0.62       -0.26      1.99 o
   1  13   7       26.59       25.74      5.03 o
   2  13   7       55.90       53.38      6.27 o
   3  13   7       63.47       49.35      7.07 o
   4  13   7        2.79        2.60      3.93 o
  -5  14   7        3.87        3.31      3.39 o
  -4  14   7       15.61        0.87      3.97 o
  -3  14   7       11.12       12.48      3.41 o
  -2  14   7        0.39        0.41      2.07 o
  -1  14   7       49.05       47.93     11.20 o
   0  14   7       13.81       14.13      3.04 o
   1  14   7        3.34        0.44      2.24 o
   2  14   7      108.36      113.76     10.90 o
   3  14   7        0.26       -0.04      2.78 o
   4  14   7       30.32       39.85      8.94 o
  -4  15   7        2.82        2.17      3.06 o
  -3  15   7       13.31       -1.51      4.57 o
  -2  15   7        2.17        1.92      3.88 o
  -1  15   7       36.45       37.01     10.20 o
   0  15   7       17.70       14.72      4.02 o
   1  15   7        1.34       -0.99      2.48 o
   2  15   7        7.72       12.53      4.02 o
   3  15   7       42.96       66.62     10.92 o
  -3  16   7       15.89       24.58      5.78 o
  -2  16   7       15.36       17.18      4.02 o
  -1  16   7        0.67       -1.24      2.52 o
   0  16   7       10.09       10.86      3.54 o
   1  16   7        5.72       14.07      4.87 o
   2  16   7        8.40        7.33      4.86 o
  -1  17   7       28.51       31.12      7.77 o
   0  17   7        1.71       10.57      5.64 o
  -8   0   8       42.12       45.52      8.31 o
  -7   0   8        4.77        5.81      3.43 o
  -6   0   8       77.75       87.79     12.78 o
  -5   0   8      418.98      436.01     29.06 o
  -4   0   8      160.40      161.24     16.85 o
  -3   0   8     1292.74     1185.18     43.51 o
  -2   0   8      322.03      332.64     22.80 o
  -1   0   8      222.59      199.86     17.72 o
   0   0   8      156.61      143.40     15.35 o
   1   0   8      275.01      274.12     21.80 o
   2   0   8      269.10      245.05     16.40 o
   3   0   8      138.26      128.52     14.48 o
   4   0   8        2.31       -0.12      5.74 o
   5   0   8       42.25       33.63      9.12 o
   6   0   8        2.02       12.49      7.91 o
  -8   1   8        6.16        3.01      2.62 o
  -7   1   8        3.19        2.37      2.65 o
  -6   1   8       29.63       41.34      5.42 o
  -5   1   8      140.37      159.75     10.39 o
  -4   1   8      134.95      146.87     11.29 o
  -3   1   8      321.94      326.65     16.18 o
  -2   1   8      290.91      276.49     14.82 o
  -1   1   8       30.39       28.54      4.77 o
   0   1   8      180.45      168.79     13.11 o
   1   1   8        7.24        6.22      2.47 o
   2   1   8      708.52      666.24     22.43 o
   3   1   8       20.96       13.77      2.53 o
   4   1   8       17.08       13.56      3.06 o
   5   1   8        0.59        1.45      1.77 o
   6   1   8       19.07       26.13      5.49 o
  -8   2   8        1.55       -1.41      2.63 o
  -7   2   8        5.84        6.73      2.34 o
  -6   2   8       15.01       22.97      3.46 o
  -5   2   8       55.78       65.77      6.97 o
  -4   2   8       25.67       31.02      5.10 o
  -3   2   8      262.63      269.76     14.81 o
  -2   2   8        7.95       14.14      4.29 o
  -1   2   8      148.31      148.51     10.98 o
   0   2   8       14.11        6.51      5.68 o
   1   2   8      401.99      398.74     12.37 o
   2   2   8       14.53       10.48      5.12 o
   3   2   8      234.85      227.95     10.22 o
   4   2   8        5.00        0.63      1.76 o
   5   2   8        6.21        4.55      2.23 o
   6   2   8        0.34        4.10      2.81 o
  -8   3   8       11.91       16.21      3.79 o
  -7   3   8       45.15       37.58      4.28 o
  -6   3   8       55.99       66.41      5.96 o
  -5   3   8      147.27      160.07     10.49 o
  -4   3   8       38.42       47.93      5.83 o
  -3   3   8      447.67      436.59     34.48 o
  -2   3   8      492.03      461.31     19.20 o
  -1   3   8      264.16      273.96     14.93 o
   0   3   8      323.65      292.73      9.12 o
   1   3   8       98.92       95.65      4.76 o
   2   3   8     1083.25      892.83     28.64 o
   3   3   8       15.13       14.26      2.79 o
   4   3   8        6.18        5.15      1.58 o
   5   3   8        1.13       -1.17      2.25 o
   6   3   8       15.31       20.66      4.15 o
  -8   4   8        8.77       10.41      4.77 o
  -7   4   8       34.30       27.64      6.03 o
  -6   4   8       22.54       24.44      6.20 o
  -5   4   8       69.22       78.43      8.88 o
  -4   4   8      376.84      370.80     15.07 o
  -3   4   8      963.44      925.02     26.53 o
  -2   4   8      188.87      176.44     11.85 o
  -1   4   8      658.32      690.12     23.50 o
   0   4   8       50.45       42.48      3.23 o
   1   4   8       42.69       41.42      3.65 o
   2   4   8      167.96      161.27     10.25 o
   3   4   8      403.02      389.76     13.20 o
   4   4   8        2.14        1.80      1.16 o
   5   4   8       22.76       18.15      3.39 o
   6   4   8        1.89        2.22      2.52 o
  -8   5   8        2.46        8.15      4.27 o
  -7   5   8        7.41       10.03      3.69 o
  -6   5   8        1.53        3.17      3.54 o
  -5   5   8       35.98       38.44      5.20 o
  -4   5   8      537.82      542.68     17.89 o
  -3   5   8      249.37      253.35     12.13 o
  -2   5   8       51.75       58.95      7.80 o
  -1   5   8       40.35       38.17      5.94 o
   0   5   8       67.56       66.23      4.36 o
   1   5   8       47.40       45.19      4.83 o
   2   5   8      434.63      444.12     16.77 o
   3   5   8       82.07       76.18      5.40 o
   4   5   8       39.89       34.82      5.28 o
   5   5   8        0.85       -0.63      2.17 o
   6   5   8        8.07        8.42      2.48 o
  -8   6   8       55.95       48.92      8.96 o
  -7   6   8       13.52       12.97      4.08 o
  -6   6   8       62.02       55.53      7.04 o
  -5   6   8       56.28       54.13      8.56 o
  -4   6   8       59.93       55.75      5.97 o
  -3   6   8      125.05      128.79      8.86 o
  -2   6   8      334.51      335.88     13.83 o
  -1   6   8      882.88      892.70     32.85 o
   0   6   8      165.29      161.19      7.32 o
   1   6   8      768.64      773.39     17.43 o
   2   6   8        8.01       10.28      2.32 o
   3   6   8      168.16      153.31      8.99 o
   4   6   8       10.21       11.10      3.44 o
   5   6   8      158.14      169.95     10.67 o
   6   6   8        0.34        0.97      2.02 o
  -7   7   8       62.50       64.74      8.20 o
  -6   7   8       63.25       76.89      8.91 o
  -5   7   8       13.87       11.58      3.38 o
  -4   7   8       67.37       62.64      9.16 o
  -3   7   8       78.61       64.92      6.16 o
  -2   7   8      816.49      804.54     21.56 o
  -1   7   8      364.50      381.60     14.98 o
   0   7   8      509.45      501.19     14.49 o
   1   7   8      106.99      115.82      6.34 o
   2   7   8      420.67      407.75     11.78 o
   3   7   8        1.05        1.65      1.71 o
   4   7   8       99.75      112.90      9.66 o
   5   7   8        7.60        8.89      3.05 o
   6   7   8       12.53       23.38      4.49 o
  -7   8   8       25.09       28.41      6.24 o
  -6   8   8       50.29       66.03      8.33 o
  -5   8   8        0.69        4.59      3.40 o
  -4   8   8      120.03       99.20     13.84 o
  -3   8   8       49.06       44.90      5.21 o
  -2   8   8       60.83       64.62      6.54 o
  -1   8   8      137.43      147.21      8.35 o
   0   8   8       32.20       31.87      3.45 o
   1   8   8       36.87       42.09      4.05 o
   2   8   8       34.17       25.37      3.18 o
   3   8   8       26.13       15.29      2.75 o
   4   8   8        4.15        2.53      2.05 o
   5   8   8       55.50       58.33      6.47 o
   6   8   8        1.02        3.07      3.86 o
  -7   9   8       30.30       40.19      6.35 o
  -6   9   8       17.92       17.44      4.92 o
  -5   9   8       26.57       28.01      6.52 o
  -4   9   8       83.76       85.66     10.83 o
  -3   9   8       17.47       10.75      5.05 o
  -2   9   8      129.13      124.31     11.33 o
  -1   9   8      178.31      178.05      7.62 o
   0   9   8      364.01      367.27     11.28 o
   1   9   8       26.00       22.42      3.26 o
   2   9   8       19.91       21.83      3.70 o
   3   9   8        3.69        2.30      1.73 o
   4   9   8       59.10       70.34      9.21 o
   5   9   8        8.63        7.96      2.69 o
  -7  10   8        7.54       14.28      8.94 o
  -6  10   8        5.59        5.05      2.91 o
  -5  10   8       29.65       33.68      6.02 o
  -4  10   8       11.08        8.99      4.69 o
  -3  10   8       64.96       70.11      7.70 o
  -2  10   8       50.26       57.79      6.91 o
  -1  10   8      374.15      374.84     15.47 o
   0  10   8       43.49       42.82      4.89 o
   1  10   8      236.17      235.31     10.29 o
   2  10   8       23.55       22.86      3.54 o
   3  10   8        2.23        2.82      1.81 o
   4  10   8        0.83        0.72      2.42 o
   5  10   8       37.09       59.47      8.01 o
  -6  11   8        8.12        6.61      4.06 o
  -5  11   8       14.93       21.36      5.66 o
  -4  11   8       38.43       37.71      5.93 o
  -3  11   8       15.53       13.23      3.50 o
  -2  11   8       26.06       23.06      4.80 o
  -1  11   8       39.97       35.62      4.64 o
   0  11   8       30.94       29.27      4.25 o
   1  11   8       11.79        7.77      2.54 o
   2  11   8      217.64      199.31     11.07 o
   3  11   8        1.96        5.36      2.22 o
   4  11   8        3.09        1.03      3.06 o
  -6  12   8       15.42       17.90     10.66 o
  -5  12   8        3.64        5.56      4.71 o
  -4  12   8       52.81       55.13      7.32 o
  -3  12   8       20.83       18.80      4.56 o
  -2  12   8        1.13       -0.47      2.40 o
  -1  12   8      154.21      141.88     12.34 o
   0  12   8       25.49       27.66      4.19 o
   1  12   8        1.49       -2.10      2.48 o
   2  12   8       13.59       14.12      3.42 o
   3  12   8       10.72       12.73      2.37 o
   4  12   8        0.48        1.03      8.57 o
  -5  13   8       24.15       33.77      6.79 o
  -4  13   8       19.42       20.81      9.19 o
  -3  13   8        7.49        7.08      3.00 o
  -2  13   8       24.91       26.51      4.96 o
  -1  13   8       26.81       23.97      6.19 o
   0  13   8       56.69       43.34      5.90 o
   1  13   8       11.57       11.02      3.68 o
   2  13   8        4.37        5.58      2.49 o
   3  13   8        0.85        8.51      3.06 o
  -4  14   8       13.32        8.66      3.83 o
  -3  14   8       34.87       38.66      6.12 o
  -2  14   8        3.19        3.02      3.05 o
  -1  14   8        3.49        4.43      2.55 o
   0  14   8        0.49        2.85      2.56 o
   1  14   8       26.80       30.46      4.91 o
   2  14   8       11.93        9.96      3.32 o
   3  14   8       21.31       22.10      6.92 o
  -3  15   8       16.32       14.61      5.47 o
  -2  15   8        0.49        2.60      2.88 o
  -1  15   8        2.30        0.82      2.17 o
   0  15   8        0.49       -3.84      3.10 o
   1  15   8        2.92        3.62      2.92 o
   2  15   8       67.34       56.78     10.21 o
  -2  16   8        0.62       -2.62      3.93 o
  -1  16   8       18.60       12.07      6.77 o
   0  16   8        0.57       -1.97      3.47 o
  -8   1   9       15.19       10.80      2.78 o
  -7   1   9       70.05       73.19      6.56 o
  -6   1   9       56.03       55.88      6.41 o
  -5   1   9      157.79      177.20     11.65 o
  -4   1   9      435.16      455.77     21.15 o
  -3   1   9        7.21        6.97     14.78 o
  -2   1   9       11.55       12.86      3.96 o
  -1   1   9      186.23      183.38     12.96 o
   0   1   9       41.96       43.35      6.55 o
   1   1   9      119.53      128.31     11.45 o
   2   1   9       43.14       48.72      6.21 o
   3   1   9       23.84       20.09      3.36 o
   4   1   9        1.44        0.09      2.24 o
   5   1   9      100.67       96.64      7.82 o
   6   1   9        0.27        4.03      4.40 o
  -8   2   9       11.58       17.66      3.84 o
  -7   2   9       51.30       53.27      5.46 o
  -6   2   9       70.47       78.71      8.18 o
  -5   2   9       59.80       66.73      7.51 o
  -4   2   9     1968.29     1952.58     86.55 o
  -3   2   9        0.46       -1.12      3.92 o
  -2   2   9      156.62      157.71     11.97 o
  -1   2   9       22.23       21.45      4.87 o
   0   2   9      276.19      270.73     16.15 o
   1   2   9        6.59        6.61      1.51 o
   2   2   9     1534.54     1506.82     32.09 o
   3   2   9        1.56       -0.11      1.49 o
   4   2   9      120.87      124.16      7.47 o
   5   2   9        0.52        1.12      2.35 o
   6   2   9       23.08       22.14      4.36 o
  -8   3   9       11.88        9.70      3.29 o
  -7   3   9        7.72        8.40      2.39 o
  -6   3   9        0.48        3.23      2.74 o
  -5   3   9       60.80       75.19      7.60 o
  -4   3   9      311.72      326.78     15.02 o
  -3   3   9       85.97       82.79      8.82 o
  -2   3   9       45.75       44.71      6.76 o
  -1   3   9        8.46       11.33      4.21 o
   0   3   9        3.01        2.54      2.77 o
   1   3   9      151.44      143.49      7.23 o
   2   3   9       39.16       57.21     17.23 o
   3   3   9        2.33       -0.12      1.75 o
   4   3   9        5.40        1.27      1.57 o
   5   3   9        7.67       12.96      3.21 o
   6   3   9        0.14        0.58      2.81 o
  -8   4   9       20.86       25.87      4.99 o
  -7   4   9        3.24        1.61      2.58 o
  -6   4   9       53.54       60.15      9.48 o
  -5   4   9       47.81       44.00      5.85 o
  -4   4   9       24.62       25.74      4.60 o
  -3   4   9       83.05       74.79      7.57 o
  -2   4   9       24.35       20.76      6.06 o
  -1   4   9       17.96       14.90      4.24 o
   0   4   9        8.82       10.23      3.73 o
   1   4   9       32.31       34.77      3.92 o
   2   4   9       15.66       10.89      4.23 o
   3   4   9        4.27        0.85      1.78 o
   4   4   9        8.56        5.14      3.64 o
   5   4   9        0.26        0.06      2.11 o
   6   4   9       11.20       11.65      3.63 o
  -7   5   9        5.56        6.08      3.35 o
  -6   5   9       38.85       46.81      7.83 o
  -5   5   9       42.49       38.61      7.67 o
  -4   5   9      266.03      273.00     13.63 o
  -3   5   9      237.10      230.60     12.34 o
  -2   5   9        3.94       -0.25      5.71 o
  -1   5   9      299.37      274.05     16.15 o
   0   5   9        6.89        8.38      2.52 o
   1   5   9       27.05       26.53      4.92 o
   2   5   9       35.91       26.14      3.87 o
   3   5   9      152.24      148.78     12.55 o
   4   5   9        0.53        4.81      2.58 o
   5   5   9      113.58      126.15      9.55 o
   6   5   9        0.03        0.96      2.89 o
  -7   6   9        6.78       10.62      3.84 o
  -6   6   9       44.56       37.21      6.57 o
  -5   6   9        0.09       -0.05      3.84 o
  -4   6   9      551.28      483.54     24.82 o
  -3   6   9       14.23       19.13      4.08 o
  -2   6   9       24.70       21.75      3.90 o
  -1   6   9       43.80       52.11      6.21 o
   0   6   9      138.64      141.23      8.73 o
   1   6   9        0.14        0.71      2.06 o
   2   6   9      602.90      559.29     20.08 o
   3   6   9        3.38        5.49      2.30 o
   4   6   9       44.07       49.11      6.51 o
   5   6   9        1.60       -2.49      2.91 o
  -7   7   9        1.59        2.89      2.78 o
  -6   7   9        8.50       10.15      4.91 o
  -5   7   9       12.42        7.81      4.01 o
  -4   7   9       19.50       12.03      4.13 o
  -3   7   9      102.43      109.67      9.56 o
  -2   7   9       18.12       17.40      4.01 o
  -1   7   9        1.81       -0.22      3.41 o
   0   7   9        6.12        6.43      2.42 o
   1   7   9       15.80       12.23      2.25 o
   2   7   9        8.47        6.96      1.99 o
   3   7   9       71.98       68.98      6.28 o
   4   7   9        0.76       -0.86      4.59 o
   5   7   9       10.38       10.04      3.09 o
  -7   8   9        0.55       -4.55      3.80 o
  -6   8   9        6.29        8.63      3.81 o
  -5   8   9        8.22        0.24     23.84 o
  -4   8   9       92.18       92.45     11.39 o
  -3   8   9       70.93       68.05      6.91 o
  -2   8   9       94.33       94.74      8.65 o
  -1   8   9        8.05        6.83      2.31 o
   0   8   9       73.62       56.30      4.27 o
   1   8   9        0.13        1.17      2.07 o
   2   8   9       81.16       81.17      6.71 o
   3   8   9        5.22        3.36      1.98 o
   4   8   9       45.42       47.14      7.00 o
   5   8   9        0.02        0.33      3.60 o
  -6   9   9       20.01       23.36      5.40 o
  -5   9   9        2.29        4.54      4.08 o
  -4   9   9       59.54       62.11      9.63 o
  -3   9   9       68.49       53.05      8.81 o
  -2   9   9       20.64       23.89      3.68 o
  -1   9   9       62.95       60.14      5.76 o
   0   9   9       21.44       17.06      2.54 o
   1   9   9       17.07       12.16      2.51 o
   2   9   9        7.16        5.79      2.43 o
   3   9   9       38.31       45.34      4.75 o
   4   9   9        0.66        0.22      2.78 o
   5   9   9       18.05       19.77      4.08 o
  -6  10   9       41.07       32.66      6.52 o
  -5  10   9       11.11       11.70      5.53 o
  -4  10   9       39.98       51.87      9.17 o
  -3  10   9       49.45       49.82      7.00 o
  -2  10   9      223.02      226.08     13.71 o
  -1  10   9        0.26       -2.30      2.61 o
   0  10   9       98.33       72.73      8.96 o
   1  10   9        3.03       -0.26      2.23 o
   2  10   9        2.98        2.93      2.31 o
   3  10   9        4.59        5.17      2.49 o
   4  10   9       77.21       95.55      8.44 o
  -6  11   9       27.58       55.72     15.17 o
  -5  11   9       16.48       24.36      6.29 o
  -4  11   9        8.18       15.28      4.89 o
  -3  11   9      117.83      114.51     10.30 o
  -2  11   9       24.37       20.53      4.44 o
  -1  11   9       22.99       18.20      3.74 o
   0  11   9        2.83        2.43      2.35 o
   1  11   9        6.78        9.27      3.56 o
   2  11   9        2.77        4.05      6.29 o
   3  11   9       90.89      103.87      8.50 o
   4  11   9        0.29        4.91      5.08 o
  -5  12   9        0.20        0.71      4.61 o
  -4  12   9       71.25       78.64      9.00 o
  -3  12   9       16.68       14.35      3.93 o
  -2  12   9        2.86        6.73      2.68 o
  -1  12   9        0.42       -2.13      2.53 o
   0  12   9        8.53       10.81      3.96 o
   1  12   9        3.07       -1.79      2.97 o
   2  12   9       29.74       36.51      5.42 o
   3  12   9        0.23        1.78      3.51 o
  -4  13   9       15.20       13.23      4.61 o
  -3  13   9      115.99      125.75     11.05 o
  -2  13   9       24.33       23.52      4.96 o
  -1  13   9        1.33        1.25      2.41 o
   0  13   9        6.95       11.71      3.52 o
   1  13   9       35.43       27.12      5.48 o
   2  13   9        2.01        6.48      3.22 o
   3  13   9       35.95       31.27     10.03 o
  -4  14   9        5.02       -1.11      7.15 o
  -3  14   9       10.15        9.26      3.22 o
  -2  14   9       62.32       58.08      7.64 o
  -1  14   9        5.26        1.48      3.44 o
   0  14   9      105.00      115.78     13.90 o
   1  14   9        0.88        1.83      4.57 o
   2  14   9       19.63       28.12      9.46 o
  -2  15   9        4.19        0.94      3.81 o
  -1  15   9       20.88       22.23      4.79 o
   0  15   9        8.94        5.97      6.85 o
  -7   0  10      200.77      202.18     17.26 o
  -6   0  10      108.00      109.72     12.77 o
  -5   0  10      161.96      168.23     19.73 o
  -4   0  10       41.60       47.89     10.35 o
  -3   0  10       70.38       89.77     14.07 o
  -2   0  10       38.43       27.71      9.32 o
  -1   0  10      697.43      682.39     37.45 o
   0   0  10       17.98       30.05      9.23 o
   1   0  10      296.01      245.43     23.14 o
   2   0  10        1.53       -1.10      2.78 o
   3   0  10      181.73      175.98     14.35 o
   4   0  10        1.99       -1.67      3.11 o
   5   0  10       29.92       26.25      4.71 o
  -7   1  10       38.80       33.61      6.81 o
  -6   1  10      107.70      121.59      9.45 o
  -5   1  10       18.86       11.92      4.71 o
  -4   1  10       47.89       47.21      7.06 o
  -3   1  10       12.30        9.19     13.52 o
  -2   1  10      104.76       94.43      9.84 o
  -1   1  10       17.93       23.47      5.32 o
   0   1  10      165.27      142.05     12.51 o
   1   1  10        3.27        1.73      2.14 o
   2   1  10       17.22       15.70      3.76 o
   3   1  10        1.26       -1.29      1.43 o
   4   1  10       61.01       60.52      5.07 o
   5   1  10        0.10        0.10      2.68 o
  -7   2  10       22.33       24.45      5.73 o
  -6   2  10        7.11        9.27      3.60 o
  -5   2  10        7.74        7.42      3.46 o
  -4   2  10        6.84        5.56      3.22 o
  -3   2  10       92.56       97.88     20.45 o
  -2   2  10       11.73       13.82      5.08 o
  -1   2  10       63.15       62.02      8.19 o
   0   2  10        4.38        5.08      5.13 o
   1   2  10        3.12        7.74      3.99 o
   2   2  10        0.62        2.46      3.85 o
   3   2  10       21.00       14.95      2.42 o
   4   2  10        0.79        1.79      1.77 o
   5   2  10        8.66        8.79      2.90 o
  -7   3  10       29.23       33.25      5.15 o
  -6   3  10      149.25      144.91     15.09 o
  -5   3  10       11.48       19.65      4.84 o
  -4   3  10       82.35       77.75      8.02 o
  -3   3  10        0.93       -0.87      3.82 o
  -2   3  10      211.25      215.43     15.10 o
  -1   3  10       11.00       24.21      5.90 o
   0   3  10      366.41      363.87     19.85 o
   1   3  10        2.66        0.09      4.00 o
   2   3  10        2.34        2.50      3.19 o
   3   3  10        0.20        2.89      1.92 o
   4   3  10      116.94      116.81      8.97 o
   5   3  10        0.26        2.66      2.55 o
  -7   4  10       19.07       19.84      4.75 o
  -6   4  10       47.74       49.33      8.95 o
  -5   4  10       29.60       34.29      5.65 o
  -4   4  10        3.23        1.38      3.15 o
  -3   4  10       54.13       55.20      6.65 o
  -2   4  10       16.49       18.95      5.32 o
  -1   4  10      140.61      135.82     12.22 o
   0   4  10       17.05       12.17      4.39 o
   1   4  10      137.85      115.37      9.50 o
   2   4  10        1.22        2.14      2.00 o
   3   4  10       89.48       84.24      6.90 o
   4   4  10        2.36        1.85      4.36 o
   5   4  10       21.79       24.01      4.71 o
  -7   5  10        1.89        3.13      3.21 o
  -6   5  10       20.95       21.14      5.77 o
  -5   5  10        3.76       10.15      5.51 o
  -4   5  10        0.87        2.07      2.40 o
  -3   5  10       32.07       28.58      5.15 o
  -2   5  10       73.95       72.40     10.90 o
  -1   5  10        8.46       16.45      6.12 o
   0   5  10       30.05       23.22      5.37 o
   1   5  10        4.13        5.49      2.04 o
   2   5  10        1.92       -3.37      2.85 o
   3   5  10        0.20        0.42      2.07 o
   4   5  10        3.38        0.99      2.29 o
   5   5  10        0.78        1.78      2.95 o
  -7   6  10       40.86       38.67      7.10 o
  -6   6  10        1.18        1.36      3.15 o
  -5   6  10       61.49       64.33      9.85 o
  -4   6  10       13.49       14.72      4.05 o
  -3   6  10      152.52      157.32     10.87 o
  -2   6  10        4.76       -1.56      6.42 o
  -1   6  10      226.77      238.28     13.37 o
   0   6  10        0.41        2.09      2.06 o
   1   6  10      267.72      279.57     15.00 o
   2   6  10        0.80        1.25      2.32 o
   3   6  10       75.32       76.35      8.18 o
   4   6  10        0.52        2.92      2.87 o
   5   6  10       31.68       35.76      5.19 o
  -7   7  10       17.98       25.70      7.67 o
  -6   7  10        1.74       -0.39      3.79 o
  -5   7  10       27.25       18.58     12.86 o
  -4   7  10      100.27       95.22     11.69 o
  -3   7  10        7.48        9.20      3.76 o
  -2   7  10       28.79       23.60      4.71 o
  -1   7  10       26.79       25.75      5.13 o
   0   7  10       29.15       30.49      4.45 o
   1   7  10       11.92       10.12      2.62 o
   2   7  10       45.67       37.47      5.74 o
   3   7  10        0.42       -0.18      2.20 o
   4   7  10       19.73       14.73      4.04 o
  -6   8  10       10.82       11.27      5.06 o
  -5   8  10        4.06        0.43      5.20 o
  -4   8  10       58.89       64.72     10.23 o
  -3   8  10        5.77        5.90      4.41 o
  -2   8  10        2.84       -0.13      1.89 o
  -1   8  10      149.44      136.65      8.98 o
   0   8  10        1.61        2.21      1.81 o
   1   8  10       16.56       16.03      3.27 o
   2   8  10        3.64        5.63      3.28 o
   3   8  10        8.49       10.38      3.55 o
   4   8  10        0.18        0.63      2.79 o
  -6   9  10       18.92       22.23      6.41 o
  -5   9  10        7.60       20.24      6.58 o
  -4   9  10       96.33      118.49     22.60 o
  -3   9  10        0.07       -0.18      3.39 o
  -2   9  10        2.80        1.28      2.28 o
  -1   9  10        1.31        1.06      2.00 o
   0   9  10       68.98       59.65      7.46 o
   1   9  10        3.10        5.17      2.81 o
   2   9  10       98.03       98.72      9.31 o
   3   9  10        0.29       -1.05      3.11 o
   4   9  10        0.07       -4.55      3.03 o
  -6  10  10        2.31        9.59      8.94 o
  -5  10  10       13.75       24.49      6.67 o
  -4  10  10        6.46       17.74      5.77 o
  -3  10  10       31.75       30.94      5.56 o
  -2  10  10        0.13       -2.83      2.98 o
  -1  10  10       34.04       39.16      5.43 o
   0  10  10        2.60        0.35      1.84 o
   1  10  10       76.13       79.44     10.97 o
   2  10  10        0.50        2.89      3.92 o
   3  10  10        4.48       -3.03      2.82 o
  -5  11  10        0.61        6.60      4.44 o
  -4  11  10      167.79      180.50     13.65 o
  -3  11  10       10.66       11.83      4.41 o
  -2  11  10        7.71       11.27      3.51 o
  -1  11  10        3.05       -1.53      2.43 o
   0  11  10       11.28       10.91      2.83 o
   1  11  10        0.41       -3.97      6.36 o
   2  11  10       97.94       97.15     12.67 o
   3  11  10        0.25        1.27      5.88 o
  -4  12  10       25.25       26.85      5.98 o
  -3  12  10       19.65       15.41      6.38 o
  -2  12  10        0.38       -1.00      2.43 o
  -1  12  10       56.89       39.07      6.54 o
   0  12  10        0.50        0.55      3.41 o
   1  12  10       14.97       12.00      4.80 o
   2  12  10        1.74        5.22      3.67 o
  -3  13  10        0.88       -2.40      3.37 o
  -2  13  10       17.24       27.85      5.29 o
  -1  13  10        3.69        6.31      3.48 o
   0  13  10       18.62       30.93      7.35 o
   1  13  10        1.04       -0.44      7.45 o
  -2  14  10        0.61        9.05      4.22 o
  -1  14  10       12.49       15.82      4.52 o
   0  14  10        1.07       12.11      7.11 o
  -7   1  11       46.16       45.20      7.84 o
  -6   1  11        8.12       10.68      3.96 o
  -5   1  11       45.63       51.16      8.64 o
  -4   1  11       13.12       12.82      4.11 o
  -3   1  11      102.74      100.48     15.90 o
  -2   1  11        1.84        3.77      3.55 o
  -1   1  11       27.75       10.72      4.79 o
   0   1  11        0.80        2.46      3.10 o
   1   1  11       52.40       57.09      8.90 o
   2   1  11        2.60        8.60      3.94 o
   3   1  11       71.18       58.91      6.25 o
   4   1  11        2.08        3.94      2.06 o
   5   1  11       43.68       47.29      8.66 o
  -7   2  11       23.31       34.26      7.31 o
  -6   2  11       46.46       54.80      7.16 o
  -5   2  11        0.55        3.92      3.30 o
  -4   2  11      110.87      126.21     12.31 o
  -3   2  11        3.66        3.06      7.46 o
  -2   2  11      115.93      114.44     11.86 o
  -1   2  11        4.02        1.20      3.59 o
   0   2  11       54.00       50.70      8.17 o
   1   2  11        0.20        2.23      2.71 o
   2   2  11      186.47      181.37     12.52 o
   3   2  11        0.44        2.48      2.22 o
   4   2  11       54.39       66.64      6.20 o
   5   2  11        3.24        5.22      3.96 o
  -7   3  11       34.13       36.77      6.78 o
  -6   3  11        2.07        5.92      6.02 o
  -5   3  11       18.14       21.94      5.21 o
  -4   3  11        0.10        0.56      3.01 o
  -3   3  11        6.96       12.86      4.16 o
  -2   3  11        2.68        6.09      3.40 o
  -1   3  11       39.05       19.93      4.90 o
   0   3  11        0.40       -0.66      3.06 o
   1   3  11       15.84       10.33      2.64 o
   2   3  11        1.27        2.49      2.08 o
   3   3  11        0.79        2.04      2.01 o
   4   3  11        0.54        0.92      3.42 o
  -7   4  11        0.44        7.92      5.59 o
  -6   4  11        3.21        1.68      9.58 o
  -5   4  11       14.15       18.23      6.30 o
  -4   4  11      117.77      121.13     10.25 o
  -3   4  11        4.80       -1.03      2.39 o
  -2   4  11      156.92      172.79     14.45 o
  -1   4  11        1.19        2.27      3.52 o
   0   4  11       58.81       50.61      9.00 o
   1   4  11        0.83       -0.91      2.74 o
   2   4  11      152.73      135.35     11.04 o
   3   4  11        1.19       -0.93      1.87 o
   4   4  11       56.37       50.88      7.28 o
  -6   5  11        5.22        3.74      3.12 o
  -5   5  11       43.65       40.91      8.54 o
  -4   5  11       15.19       21.27      4.98 o
  -3   5  11       47.06       46.23      6.70 o
  -2   5  11        5.91       -0.85      3.01 o
  -1   5  11        7.96       20.83      5.54 o
   0   5  11        0.96        1.30      2.70 o
   1   5  11       48.20       51.82      6.73 o
   2   5  11        1.23        4.82      2.65 o
   3   5  11       26.94       27.51      4.37 o
   4   5  11        3.42        4.92      2.89 o
  -6   6  11       22.57       20.27      6.63 o
  -5   6  11        1.01        2.15      4.50 o
  -4   6  11       80.51       90.18     11.77 o
  -3   6  11        1.04        5.74      6.35 o
  -2   6  11       38.18       47.33      6.57 o
  -1   6  11        1.97        6.50      4.65 o
   0   6  11       40.71       37.33      5.88 o
   1   6  11        0.08       -1.90      2.69 o
   2   6  11       47.79       42.06      5.43 o
   3   6  11        0.02       -0.38      2.52 o
   4   6  11       22.33       23.86      5.44 o
  -6   7  11        1.20        1.60      4.59 o
  -5   7  11       21.01       26.02     26.66 o
  -4   7  11        0.19        0.78      4.35 o
  -3   7  11       12.01       13.59      3.86 o
  -2   7  11        1.39        1.45      2.52 o
  -1   7  11      131.92      144.60      9.72 o
   0   7  11        0.29       -0.57      3.62 o
   1   7  11       31.50       29.43      4.13 o
   2   7  11        0.49        1.10      2.12 o
   3   7  11       25.86       30.03      5.36 o
   4   7  11        0.72        1.15      3.28 o
  -5   8  11        1.76       -1.12      3.27 o
  -4   8  11       52.56       66.38     13.49 o
  -3   8  11        1.50        7.71      4.17 o
  -2   8  11       79.21       74.34      8.01 o
  -1   8  11        1.20        8.92      3.29 o
   0   8  11       76.33       64.30      6.64 o
   1   8  11        0.14       -0.58      2.30 o
   2   8  11       62.14       66.13      8.07 o
   3   8  11        0.62        1.59      2.63 o
  -5   9  11       17.98       10.73      9.25 o
  -4   9  11        6.20        8.97      6.47 o
  -3   9  11       15.02       12.79      4.19 o
  -2   9  11        3.93        3.89      2.95 o
  -1   9  11        5.44        5.54      2.76 o
   0   9  11        1.82        1.49      2.00 o
   1   9  11        4.52        8.28      3.28 o
   2   9  11        1.03        2.28      2.32 o
   3   9  11        6.21        6.74      2.76 o
  -4  10  11       19.87       27.32      6.78 o
  -3  10  11        1.73       -3.17      3.80 o
  -2  10  11       10.57        6.62      3.57 o
  -1  10  11        3.90        3.00      2.24 o
   0  10  11       10.31       12.43      2.98 o
   1  10  11        1.05        3.14      2.65 o
   2  10  11        3.35        5.75      4.39 o
  -4  11  11        2.23        7.13      3.43 o
  -3  11  11        1.28        3.97      4.63 o
  -2  11  11        1.02       -0.23      3.13 o
  -1  11  11       36.89       36.70     10.03 o
   0  11  11        0.10        2.48      2.37 o
   1  11  11        4.26        4.94      2.88 o
   2  11  11        0.97       19.60     10.30 o
  -3  12  11        0.38       -6.05      4.10 o
  -2  12  11       18.66       21.43      4.88 o
  -1  12  11        0.51       -2.07      2.19 o
   0  12  11        0.79        2.78      5.41 o
   1  12  11        1.57       -2.93      3.93 o
  -1  13  11       17.13       11.14      3.90 o
  -6   0  12        2.75        8.59      5.76 o
  -5   0  12       76.33       89.31     15.58 o
  -4   0  12        0.34        1.55      3.87 o
  -3   0  12       36.70       38.71     11.03 o
  -2   0  12        0.93       -0.95      3.64 o
  -1   0  12      141.18      114.68     17.97 o
   0   0  12        4.00        2.41      3.60 o
   1   0  12      153.98      144.56     20.49 o
   2   0  12        1.75       -0.71      3.05 o
   3   0  12      122.40      120.54     13.03 o
   4   0  12       10.22       11.66      5.29 o
  -6   1  12        9.43       19.71      5.41 o
  -5   1  12        0.35        2.19      4.02 o
  -4   1  12       17.40       15.21      5.93 o
  -3   1  12        1.44        0.27      3.66 o
  -2   1  12       32.37       35.28      6.98 o
  -1   1  12        0.64        1.14      6.72 o
   0   1  12       86.89       77.73     10.26 o
   1   1  12        2.35       10.95      4.83 o
   2   1  12       21.03       19.56      3.65 o
   3   1  12        2.57        1.04      2.14 o
   4   1  12       35.74       50.31      8.97 o
  -6   2  12        0.09        4.41      6.01 o
  -5   2  12       26.89       27.43      5.67 o
  -4   2  12        0.29        0.24      2.58 o
  -3   2  12       25.24       22.33     15.58 o
  -2   2  12        0.97       -0.76      2.62 o
  -1   2  12       37.54       31.86      6.86 o
   0   2  12        0.40        1.71      2.57 o
   1   2  12       56.10       48.85      8.58 o
   2   2  12        0.48       -0.24      2.08 o
   3   2  12       29.78       25.25      4.24 o
   4   2  12        0.57        0.10      2.83 o
  -6   3  12        3.13        4.82      5.25 o
  -5   3  12        5.80       10.15      4.10 o
  -4   3  12       19.30       19.59      4.42 o
  -3   3  12        1.66        2.92      4.11 o
  -2   3  12       14.81       17.36      5.13 o
  -1   3  12        1.96       11.50      5.79 o
   0   3  12       92.04       91.75     11.39 o
   1   3  12        5.61        5.64      2.88 o
   2   3  12       30.15       21.08      4.75 o
   3   3  12       11.83       15.15      3.36 o
   4   3  12       70.24       79.41     11.43 o
  -6   4  12        1.53       -0.95      7.89 o
  -5   4  12       35.92       45.37     15.00 o
  -4   4  12        6.32        5.80      3.02 o
  -3   4  12       63.62       65.08      9.31 o
  -2   4  12        0.78        3.15      4.10 o
  -1   4  12      137.76      109.29     12.40 o
   0   4  12        1.23        3.82      3.01 o
   1   4  12      102.09      110.93     10.38 o
   2   4  12        0.08       -1.87      2.01 o
   3   4  12       73.90       76.79      7.74 o
  -6   5  12        3.48        2.81      5.78 o
  -5   5  12        2.61       10.10      5.23 o
  -4   5  12       47.15       58.91      7.58 o
  -3   5  12        0.17        3.68      3.25 o
  -2   5  12        4.79        2.78      3.23 o
  -1   5  12        0.51        1.20      3.07 o
   0   5  12       11.35        4.95      2.92 o
   1   5  12        0.06       -2.00      2.28 o
   2   5  12       29.44       23.78      4.33 o
   3   5  12        0.15       -2.72      2.51 o
  -5   6  12       18.59       17.25      5.65 o
  -4   6  12        3.28       10.00      8.37 o
  -3   6  12       22.97       31.62      6.03 o
  -2   6  12        0.71        4.94      4.07 o
  -1   6  12       62.31       70.82      8.48 o
   0   6  12        1.35        1.00      2.76 o
   1   6  12       96.49      110.40     10.47 o
   2   6  12        3.52       -1.14      1.89 o
   3   6  12       66.79       67.51      7.43 o
  -5   7  12        1.69       -2.41      5.11 o
  -4   7  12       25.65       25.91      8.47 o
  -3   7  12        0.34        5.30      6.23 o
  -2   7  12       24.77       30.20      5.83 o
  -1   7  12        0.07        5.12      3.16 o
   0   7  12       45.12       42.40      5.73 o
   1   7  12        1.68        4.95      2.38 o
   2   7  12       13.17        8.22      2.82 o
   3   7  12        4.45        8.10      3.29 o
  -4   8  12        0.85        0.68      3.59 o
  -3   8  12        6.04       10.52      5.17 o
  -2   8  12        0.01        1.64      3.72 o
  -1   8  12        7.55        4.71      3.27 o
   0   8  12        0.61       -0.08      2.43 o
   1   8  12        0.24        1.84      2.59 o
   2   8  12        0.16       -2.56      2.76 o
  -4   9  12        5.25       -2.64     14.14 o
  -3   9  12        1.82        3.14      2.64 o
  -2   9  12       12.78       10.65      3.88 o
  -1   9  12        0.48        3.45      2.79 o
   0   9  12       15.00       13.85      3.09 o
   1   9  12        1.17        2.19      3.15 o
   2   9  12       36.09       54.39      9.97 o
  -3  10  12       26.22       25.52      5.33 o
  -2  10  12        2.06        2.32      2.96 o
  -1  10  12       44.47       49.20      7.26 o
   0  10  12        0.27       -3.11      3.69 o
   1  10  12       61.31       64.81     12.05 o
  -2  11  12       14.80       17.50      6.17 o
  -1  11  12        0.61       -0.21      3.77 o
   0  11  12        1.02       -2.43      5.19 o
  -5   1  13       41.09       48.41     11.40 o
  -4   1  13        1.53       -0.58      3.41 o
  -3   1  13       19.22       17.73      5.94 o
  -2   1  13        3.44       17.63      6.02 o
  -1   1  13       41.60       37.59      7.43 o
   0   1  13        8.58       12.39      5.37 o
   1   1  13       22.40       18.37      8.05 o
   2   1  13       27.13       40.63      6.06 o
   3   1  13       28.12       29.58      6.33 o
  -5   2  13        3.38        3.93      4.41 o
  -4   2  13      165.43      196.54     17.36 o
  -3   2  13        1.23        8.35      5.14 o
  -2   2  13      196.81      178.70     19.81 o
  -1   2  13        2.01        1.54      2.80 o
   0   2  13      147.56      147.65     15.01 o
   1   2  13        0.57        5.83      3.33 o
   2   2  13      265.96      273.32     14.43 o
   3   2  13        3.09        4.79      3.21 o
  -5   3  13       43.64       46.33     10.08 o
  -4   3  13        2.55        6.97      3.10 o
  -3   3  13        4.93        1.72      3.99 o
  -2   3  13        1.58        5.04      3.74 o
  -1   3  13        2.77       -3.40      3.21 o
   0   3  13        1.50        1.63      3.43 o
   1   3  13       16.99       26.43      5.70 o
   2   3  13        6.60        6.58      3.01 o
  -5   4  13        0.15        5.92      8.71 o
  -4   4  13        6.66       -1.76      3.43 o
  -3   4  13        0.05        0.98      7.74 o
  -2   4  13       26.75       33.72      7.49 o
  -1   4  13        2.62        6.34      4.40 o
   0   4  13       25.17       29.61      7.09 o
   1   4  13        6.41       13.07      4.26 o
   2   4  13       33.93       40.83      5.66 o
  -5   5  13       50.57       51.66     14.15 o
  -4   5  13        0.65       13.26      5.08 o
  -3   5  13       34.61       48.02      7.45 o
  -2   5  13        3.58        8.09      4.84 o
  -1   5  13      100.89      125.43     13.97 o
   0   5  13        8.27       11.28      3.73 o
   1   5  13       72.93       86.21      9.80 o
   2   5  13       20.60       36.97      6.02 o
  -4   6  13       29.95       38.22      9.06 o
  -3   6  13        0.77        7.28      4.00 o
  -2   6  13       29.13       28.03      6.89 o
  -1   6  13        0.10        4.05      5.19 o
   0   6  13       11.16       13.89      4.84 o
   1   6  13        0.32        0.95      3.04 o
   2   6  13       41.24       54.93      8.07 o
  -4   7  13        1.32        3.52      5.60 o
  -3   7  13       22.56        9.84      5.63 o
  -2   7  13        0.70        5.91      4.05 o
  -1   7  13       23.78       24.81      4.64 o
   0   7  13        0.27        9.01      5.45 o
   1   7  13       39.43       45.80      6.29 o
  -3   8  13        0.47        3.04      6.46 o
  -2   8  13       45.86       51.96      7.79 o
  -1   8  13        5.82       14.83      4.21 o
   0   8  13       71.84       91.10      9.70 o
   1   8  13        8.33        6.64      5.75 o
  -2   9  13        0.15       -9.01      7.75 o
  -1   9  13       19.97       14.92      8.98 o
  -4   0  14       16.39       28.53     10.76 o
  -3   0  14       84.64       85.29     16.84 o
  -2   0  14        3.37        0.51      3.72 o
  -1   0  14      120.96      112.15     19.45 o
   0   0  14        8.86        9.79      8.26 o
   1   0  14      109.34      126.77     20.97 o
  -4   1  14       96.82      122.76     14.24 o
  -3   1  14        0.73        1.08      8.83 o
  -2   1  14        3.45        4.09      4.42 o
  -1   1  14        4.75        9.60      4.96 o
   0   1  14        9.79        1.14      3.68 o
   1   1  14        9.39        5.59      2.51 o
  -4   2  14        0.09        2.34      4.12 o
  -3   2  14       10.69        9.14      5.49 o
  -2   2  14        0.58        5.26      4.57 o
  -1   2  14        6.87        9.76      3.40 o
   0   2  14        1.80       -2.44      3.54 o
   1   2  14        9.74       15.20      5.44 o
  -4   3  14      125.73      147.09     15.73 o
  -3   3  14        3.58        3.11      4.51 o
  -2   3  14       27.89       33.70      8.65 o
  -1   3  14        9.02       18.62      6.52 o
   0   3  14       45.69       35.19      7.87 o
   1   3  14       11.38       20.93      6.63 o
  -3   4  14       28.36       38.59      8.21 o
  -2   4  14        1.79        4.14      3.25 o
  -1   4  14       50.48       56.09      9.84 o
   0   4  14        3.82        4.82      3.11 o
  -3   5  14        1.17        9.64     13.13 o
  -2   5  14        2.80        3.81      3.77 o
  -1   5  14        0.27        1.63      4.32 o
   0   5  14        6.46       21.11      9.39 o
  -2   6  14        0.38        3.75      5.41 o
  -1   6  14       67.64       76.49     15.14 o
 
